# Supplementary material for: Additive Effects of Quorum Sensing Anti-Activators on Pseudomonas aeruginosa Virulence Traits and Transcriptome
Source: Front Microbiol. 2018 Jan 9;8:2654. doi: 10.3389/fmicb.2017.02654 (PMC5767178; doi:10.3389/fmicb.2017.02654)
Supplement: Table S1 — All differentially expressed genes in Log and Early stationary phase comparisons. [file Table1.XLSX]

## Sheet: log WT vs lasR rhlR
ALL DE GENES									DE GENES - INDUCED ONLY									DE GENES - REPRESSED ONLY
gene ID	baseMean	log2FoldChange	lfcSE	stat	pvalue	padj			gene ID	baseMean	log2FoldChange	lfcSE	stat	pvalue	padj			gene ID	baseMean	log2FoldChange	lfcSE	stat	pvalue	padj
PA1430	6893.6	2.48567	0.266013	9.34415	9.26307e-21	5.20677e-17			PA1430	6893.6	2.48567	0.266013	9.34415	9.26307e-21	5.20677e-17			x	x	x	x	x	x	x

## Sheet: log QteE vs WT
ALL DE GENES									DE GENES - INDUCED ONLY									DE GENES - REPRESSED ONLY
gene ID	baseMean	log2FoldChange	lfcSE	stat	pvalue	padj			gene ID	baseMean	log2FoldChange	lfcSE	stat	pvalue	padj			gene ID	baseMean	log2FoldChange	lfcSE	stat	pvalue	padj
PA1432	8307.86	4.54767	0.265387	17.136	7.99828e-66	4.49584e-62			PA1432	8307.86	4.54767	0.265387	17.136	7.99828e-66	4.49584e-62			PA2780	470.725	-1.04673	0.188941	-5.54	3.02473e-08	6.07214e-06
PA3906	331.748	4.48851	0.480043	9.35022	8.7462e-21	6.1453e-18			PA3906	331.748	4.48851	0.480043	9.35022	8.7462e-21	6.1453e-18			PA2593	267.097	-2.97289	0.449376	-6.6156	3.70036e-11	9.04337e-09
PA3904	4510.94	4.30501	0.385565	11.1655	6.0181e-29	6.76555e-26			PA3904	4510.94	4.30501	0.385565	11.1655	6.0181e-29	6.76555e-26
PA3905	574.417	4.29538	0.265213	16.196	5.38452e-59	1.51332e-55			PA3905	574.417	4.29538	0.265213	16.196	5.38452e-59	1.51332e-55
PA3907	290.853	4.28405	0.497163	8.61701	6.87255e-18	3.51187e-15			PA3907	290.853	4.28405	0.497163	8.61701	6.87255e-18	3.51187e-15
PA3908	1424.46	3.89533	0.521343	7.47172	7.91508e-14	2.96604e-11			PA3908	1424.46	3.89533	0.521343	7.47172	7.91508e-14	2.96604e-11
PA2587	7099.63	3.37908	0.318209	10.6191	2.42961e-26	2.27614e-23			PA2587	7099.63	3.37908	0.318209	10.6191	2.42961e-26	2.27614e-23
PA3476	4922.97	3.06368	0.320994	9.54437	1.36942e-21	1.09964e-18			PA3476	4922.97	3.06368	0.320994	9.54437	1.36942e-21	1.09964e-18
PA1250	293.594	2.76719	0.389694	7.10092	1.23928e-12	4.09763e-10			PA1250	293.594	2.76719	0.389694	7.10092	1.23928e-12	4.09763e-10
PA1003	5586.9	2.50938	0.351301	7.1431	9.12515e-13	3.20578e-10			PA1003	5586.9	2.50938	0.351301	7.1431	9.12515e-13	3.20578e-10
PA2591	1637.95	2.41115	0.300358	8.02757	9.94217e-16	4.65708e-13			PA2591	1637.95	2.41115	0.300358	8.02757	9.94217e-16	4.65708e-13
PA1433	2416.12	2.27428	0.178583	12.7352	3.76946e-37	7.06272e-34			PA1433	2416.12	2.27428	0.178583	12.7352	3.76946e-37	7.06272e-34
PA2305	4608.98	2.2343	0.242036	9.23129	2.67388e-20	1.66999e-17			PA2305	4608.98	2.2343	0.242036	9.23129	2.67388e-20	1.66999e-17
PA1431	6013.58	2.10079	0.342031	6.14209	8.14403e-10	1.8311e-07			PA1431	6013.58	2.10079	0.342031	6.14209	8.14403e-10	1.8311e-07
PA2304	1725.44	2.04503	0.377232	5.42116	5.92141e-08	1.14773e-05			PA2304	1725.44	2.04503	0.377232	5.42116	5.92141e-08	1.14773e-05
PA4131	12193.2	2.03657	0.559723	3.63854	0.000274189	0.0302199			PA4131	12193.2	2.03657	0.559723	3.63854	0.000274189	0.0302199
PA2303	1080.67	1.98344	0.254501	7.79345	6.52058e-15	2.61801e-12			PA2303	1080.67	1.98344	0.254501	7.79345	6.52058e-15	2.61801e-12
PA2081	1680	1.93865	0.282705	6.85749	7.00822e-12	1.96966e-09			PA2081	1680	1.93865	0.282705	6.85749	7.00822e-12	1.96966e-09
PA1894	930.617	1.92344	0.334473	5.75065	8.88999e-09	1.85076e-06			PA1894	930.617	1.92344	0.334473	5.75065	8.88999e-09	1.85076e-06
PA3205	343.657	1.91155	0.386529	4.94542	7.59817e-07	0.000122027			PA3205	343.657	1.91155	0.386529	4.94542	7.59817e-07	0.000122027
PA1251	394.169	1.83477	0.28613	6.41236	1.43286e-10	3.35588e-08			PA1251	394.169	1.83477	0.28613	6.41236	1.43286e-10	3.35588e-08
PA3535	769.598	1.78892	0.257856	6.93767	3.98609e-12	1.24477e-09			PA3535	769.598	1.78892	0.257856	6.93767	3.98609e-12	1.24477e-09
PA2302	11519.7	1.76302	0.294334	5.98987	2.10011e-09	4.54027e-07			PA2302	11519.7	1.76302	0.294334	5.98987	2.10011e-09	4.54027e-07
PA1869	1509.43	1.74208	0.33668	5.17429	2.28774e-07	4.28646e-05			PA1869	1509.43	1.74208	0.33668	5.17429	2.28774e-07	4.28646e-05
PA1664	115.623	1.73498	0.462657	3.75003	0.00017681	0.0211457			PA1664	115.623	1.73498	0.462657	3.75003	0.00017681	0.0211457
PA2080	981.847	1.71402	0.196284	8.73236	2.49407e-18	1.40191e-15			PA2080	981.847	1.71402	0.196284	8.73236	2.49407e-18	1.40191e-15
PA2076	252.671	1.70749	0.218224	7.82446	5.0983e-15	2.20443e-12			PA2076	252.671	1.70749	0.218224	7.82446	5.0983e-15	2.20443e-12
PA1002	2906.55	1.69556	0.420393	4.03328	5.50029e-05	0.00702663			PA1002	2906.55	1.69556	0.420393	4.03328	5.50029e-05	0.00702663
PA1435	78.0209	1.66286	0.419736	3.96167	7.44267e-05	0.00909462			PA1435	78.0209	1.66286	0.419736	3.96167	7.44267e-05	0.00909462
PA1897	94.0249	1.61645	0.380135	4.2523	2.11589e-05	0.00290083			PA1897	94.0249	1.61645	0.380135	4.2523	2.11589e-05	0.00290083
PA0998	4584.28	1.61325	0.457331	3.52753	0.000419458	0.0436625			PA0998	4584.28	1.61325	0.457331	3.52753	0.000419458	0.0436625
PA1656	3557.02	1.60638	0.324523	4.94998	7.42198e-07	0.000122027			PA1656	3557.02	1.60638	0.324523	4.94998	7.42198e-07	0.000122027
PA0143	2928.87	1.59479	0.140734	11.332	9.11336e-30	1.28065e-26			PA0143	2928.87	1.59479	0.140734	11.332	9.11336e-30	1.28065e-26
PA1895	209.189	1.58805	0.340133	4.66892	3.02792e-06	0.000447893			PA1895	209.189	1.58805	0.340133	4.66892	3.02792e-06	0.000447893
PA0028	134.922	1.49431	0.404616	3.69314	0.0002215	0.0254092			PA0028	134.922	1.49431	0.404616	3.69314	0.0002215	0.0254092
PA4778	3696.56	1.48168	0.220921	6.70682	1.98908e-11	5.0821e-09			PA4778	3696.56	1.48168	0.220921	6.70682	1.98908e-11	5.0821e-09
PA2079	553.765	1.45746	0.210362	6.92834	4.25805e-12	1.25971e-09			PA2079	553.765	1.45746	0.210362	6.92834	4.25805e-12	1.25971e-09
PA3206	281.162	1.38447	0.291663	4.74683	2.06625e-06	0.000313903			PA3206	281.162	1.38447	0.291663	4.74683	2.06625e-06	0.000313903
PA2592	2470.38	1.28481	0.251075	5.11724	3.10045e-07	5.62182e-05			PA2592	2470.38	1.28481	0.251075	5.11724	3.10045e-07	5.62182e-05
PA0855	798.974	1.27672	0.314031	4.0656	4.79088e-05	0.00626269			PA0855	798.974	1.27672	0.314031	4.0656	4.79088e-05	0.00626269
PA1893	219.775	1.27389	0.2527	5.04111	4.62847e-07	8.1302e-05			PA1893	219.775	1.27389	0.2527	5.04111	4.62847e-07	8.1302e-05
PA4869	469.597	1.26298	0.186323	6.77845	1.21468e-11	3.25129e-09			PA4869	469.597	1.26298	0.186323	6.77845	1.21468e-11	3.25129e-09
PA3477	8333.91	1.252	0.291292	4.2981	1.72268e-05	0.00242079			PA3477	8333.91	1.252	0.291292	4.2981	1.72268e-05	0.00242079
PA4870	128.27	1.23199	0.248084	4.96602	6.8341e-07	0.000116408			PA4870	128.27	1.23199	0.248084	4.96602	6.8341e-07	0.000116408
PA2590	201.272	1.22812	0.343115	3.57933	0.000344471	0.0372359			PA2590	201.272	1.22812	0.343115	3.57933	0.000344471	0.0372359
PA1896	186.599	1.21618	0.286738	4.24145	2.2208e-05	0.00297216			PA1896	186.599	1.21618	0.286738	4.24145	2.2208e-05	0.00297216
PA2423	817.102	1.20708	0.337871	3.57262	0.00035343	0.0374836			PA2423	817.102	1.20708	0.337871	3.57262	0.00035343	0.0374836
PA2588	1786.35	1.14073	0.235763	4.83846	1.30849e-06	0.000204306			PA2588	1786.35	1.14073	0.235763	4.83846	1.30849e-06	0.000204306
PA4190	1815.84	1.12972	0.280865	4.02227	5.76409e-05	0.00719998			PA4190	1815.84	1.12972	0.280865	4.02227	5.76409e-05	0.00719998
PA0144	453.289	1.10923	0.238487	4.65113	3.30126e-06	0.000475804			PA0144	453.289	1.10923	0.238487	4.65113	3.30126e-06	0.000475804
PA4117	4174.42	0.78664	0.211732	3.71526	0.000202992	0.0237712			PA4117	4174.42	0.78664	0.211732	3.71526	0.000202992	0.0237712
PA1669	1106.27	0.668132	0.182691	3.65717	0.000255017	0.028669			PA1669	1106.27	0.668132	0.182691	3.65717	0.000255017	0.028669
PA2780	470.725	-1.04673	0.188941	-5.54	3.02473e-08	6.07214e-06
PA2593	267.097	-2.97289	0.449376	-6.6156	3.70036e-11	9.04337e-09

## Sheet: log QslA vs WT
ALL DE GENES									DE GENES - INDUCED ONLY									DE GENES - REPRESSED ONLY
gene ID	baseMean	log2FoldChange	lfcSE	stat	pvalue	padj			gene ID	baseMean	log2FoldChange	lfcSE	stat	pvalue	padj			gene ID	baseMean	log2FoldChange	lfcSE	stat	pvalue	padj
PA3904	4510.94	5.15987	0.385445	13.3868	7.22468e-41	6.76832e-38			PA3904	4510.94	5.15987	0.385445	13.3868	7.22468e-41	6.76832e-38			PA3706	2211.85	-0.390008	0.112093	-3.47931	0.000502706	0.0332436
PA2136	33.6544	4.76212	1.28561	3.70417	0.000212088	0.0167908			PA2136	33.6544	4.76212	1.28561	3.70417	0.000212088	0.0167908			PA3893	466.697	-0.658911	0.149366	-4.41137	1.02718e-05	0.00097861
PA3906	331.748	4.69939	0.479812	9.79422	1.19209e-22	4.46717e-20			PA3906	331.748	4.69939	0.479812	9.79422	1.19209e-22	4.46717e-20			PA2536	1664.54	-0.65918	0.171071	-3.85324	0.000116563	0.00980131
PA1432	8307.86	4.6688	0.265382	17.5928	2.79837e-69	1.57296e-65			PA1432	8307.86	4.6688	0.265382	17.5928	2.79837e-69	1.57296e-65			PA1791	884.622	-0.739583	0.217517	-3.40012	0.000673571	0.0431696
PA3907	290.853	4.64749	0.496618	9.35827	8.10501e-21	2.53101e-18			PA3907	290.853	4.64749	0.496618	9.35827	8.10501e-21	2.53101e-18			PA1558	133.964	-0.993708	0.285257	-3.48355	0.000494806	0.0331108
PA3905	574.417	4.47219	0.265055	16.8727	7.14945e-64	1.33957e-60			PA3905	574.417	4.47219	0.265055	16.8727	7.14945e-64	1.33957e-60			PA1243	1311.86	-1.53986	0.265698	-5.79553	6.81051e-09	9.11473e-07
PA3908	1424.46	4.40895	0.521192	8.45935	2.68876e-17	6.86978e-15			PA3908	1424.46	4.40895	0.521192	8.45935	2.68876e-17	6.86978e-15			PA2780	470.725	-1.846	0.200372	-9.21286	3.17555e-20	9.39462e-18
PA2587	7099.63	4.33409	0.317985	13.6298	2.66142e-42	2.99197e-39			PA2587	7099.63	4.33409	0.317985	13.6298	2.66142e-42	2.99197e-39			PA1244	1931.46	-5.51753	0.367456	-15.0155	5.81307e-51	8.16881e-48
PA5170	16458.9	3.51503	0.952769	3.68928	0.000224892	0.0175572			PA5170	16458.9	3.51503	0.952769	3.68928	0.000224892	0.0175572
PA3476	4922.97	3.48165	0.320817	10.8524	1.94191e-27	1.09155e-24			PA3476	4922.97	3.48165	0.320817	10.8524	1.94191e-27	1.09155e-24
PA3572	1986.8	3.42216	1.01129	3.38396	0.000714496	0.0446242			PA3572	1986.8	3.42216	1.01129	3.38396	0.000714496	0.0446242
PA1003	5586.9	3.21208	0.351165	9.1469	5.85884e-20	1.64663e-17			PA1003	5586.9	3.21208	0.351165	9.1469	5.85884e-20	1.64663e-17
PA2591	1637.95	3.17384	0.29926	10.6057	2.80502e-26	1.43336e-23			PA2591	1637.95	3.17384	0.29926	10.6057	2.80502e-26	1.43336e-23
PA1250	293.594	3.00098	0.388759	7.71939	1.1689e-14	2.52708e-12			PA1250	293.594	3.00098	0.388759	7.71939	1.1689e-14	2.52708e-12
PA0996	10276.9	2.98746	0.379749	7.86693	3.63445e-15	8.17169e-13			PA0996	10276.9	2.98746	0.379749	7.86693	3.63445e-15	8.17169e-13
PA0998	4584.28	2.87776	0.455679	6.31533	2.69581e-10	4.0792e-08			PA0998	4584.28	2.87776	0.455679	6.31533	2.69581e-10	4.0792e-08
PA2081	1680	2.81942	0.282112	9.99399	1.61923e-23	6.5012e-21			PA2081	1680	2.81942	0.282112	9.99399	1.61923e-23	6.5012e-21
PA0200	133.305	2.74308	0.739161	3.71107	0.000206388	0.0165729			PA0200	133.305	2.74308	0.739161	3.71107	0.000206388	0.0165729
PA2305	4608.98	2.68339	0.241664	11.1038	1.20218e-28	7.50831e-26			PA2305	4608.98	2.68339	0.241664	11.1038	1.20218e-28	7.50831e-26
PA0997	10522	2.63616	0.373548	7.05708	1.7004e-12	3.29584e-10			PA0997	10522	2.63616	0.373548	7.05708	1.7004e-12	3.29584e-10
PA2304	1725.44	2.59183	0.375983	6.89347	5.44495e-12	9.87293e-10			PA2304	1725.44	2.59183	0.375983	6.89347	5.44495e-12	9.87293e-10
PA1431	6013.58	2.47733	0.341918	7.2454	4.31176e-13	8.97646e-11			PA1431	6013.58	2.47733	0.341918	7.2454	4.31176e-13	8.97646e-11
PA0143	2928.87	2.44885	0.139964	17.4962	1.53119e-68	4.3034e-65			PA0143	2928.87	2.44885	0.139964	17.4962	1.53119e-68	4.3034e-65
PA3535	769.598	2.4445	0.256292	9.53796	1.45666e-21	5.11743e-19			PA3535	769.598	2.4445	0.256292	9.53796	1.45666e-21	5.11743e-19
PA1002	2906.55	2.36741	0.419755	5.63997	1.70081e-08	2.17278e-06			PA1002	2906.55	2.36741	0.419755	5.63997	1.70081e-08	2.17278e-06
PA2080	981.847	2.36445	0.195459	12.0969	1.0969e-33	7.70713e-31			PA2080	981.847	2.36445	0.195459	12.0969	1.0969e-33	7.70713e-31
PA0999	7610.6	2.28884	0.362627	6.31182	2.75769e-10	4.0792e-08			PA0999	7610.6	2.28884	0.362627	6.31182	2.75769e-10	4.0792e-08
PA1656	3557.02	2.26563	0.324001	6.99267	2.69706e-12	5.0534e-10			PA1656	3557.02	2.26563	0.324001	6.99267	2.69706e-12	5.0534e-10
PA2076	252.671	2.2503	0.21619	10.4089	2.25847e-25	1.0579e-22			PA2076	252.671	2.2503	0.21619	10.4089	2.25847e-25	1.0579e-22
PA1433	2416.12	2.24866	0.178621	12.589	2.42715e-36	1.949e-33			PA1433	2416.12	2.24866	0.178621	12.589	2.42715e-36	1.949e-33
PA1718	23.5223	2.14374	0.601449	3.56429	0.000364841	0.0259372			PA1718	23.5223	2.14374	0.601449	3.56429	0.000364841	0.0259372
PA2302	11519.7	2.08779	0.294167	7.09728	1.27237e-12	2.55428e-10			PA2302	11519.7	2.08779	0.294167	7.09728	1.27237e-12	2.55428e-10
PA5232	869.934	2.08203	0.493172	4.22171	2.42453e-05	0.00219811			PA5232	869.934	2.08203	0.493172	4.22171	2.42453e-05	0.00219811
PA2303	1080.67	2.07954	0.254328	8.17663	2.91898e-16	6.8365e-14			PA2303	1080.67	2.07954	0.254328	8.17663	2.91898e-16	6.8365e-14
PA2079	553.765	1.9637	0.209395	9.37798	6.72459e-21	2.22346e-18			PA2079	553.765	1.9637	0.209395	9.37798	6.72459e-21	2.22346e-18
PA4778	3696.56	1.94202	0.220712	8.79886	1.38213e-18	3.6995e-16			PA4778	3696.56	1.94202	0.220712	8.79886	1.38213e-18	3.6995e-16
PA1435	78.0209	1.92824	0.417857	4.61459	3.93867e-06	0.000402532			PA1435	78.0209	1.92824	0.417857	4.61459	3.93867e-06	0.000402532
PA2588	1786.35	1.92522	0.233195	8.25583	1.50853e-16	3.68673e-14			PA2588	1786.35	1.92522	0.233195	8.25583	1.50853e-16	3.68673e-14
PA1001	6527.14	1.91776	0.299142	6.41086	1.44704e-10	2.25939e-08			PA1001	6527.14	1.91776	0.299142	6.41086	1.44704e-10	2.25939e-08
PA4869	469.597	1.90034	0.184504	10.2997	7.06878e-25	3.05643e-22			PA4869	469.597	1.90034	0.184504	10.2997	7.06878e-25	3.05643e-22
PA0855	798.974	1.88692	0.312905	6.03032	1.63631e-09	2.29943e-07			PA0855	798.974	1.88692	0.312905	6.03032	1.63631e-09	2.29943e-07
PA1000	5839.71	1.8809	0.35869	5.2438	1.57302e-07	1.84208e-05			PA1000	5839.71	1.8809	0.35869	5.2438	1.57302e-07	1.84208e-05
PA3477	8333.91	1.8803	0.290953	6.46256	1.02946e-10	1.65331e-08			PA3477	8333.91	1.8803	0.290953	6.46256	1.02946e-10	1.65331e-08
PA1251	394.169	1.85822	0.286312	6.49017	8.57384e-11	1.41746e-08			PA1251	394.169	1.85822	0.286312	6.49017	8.57384e-11	1.41746e-08
PA1657	685.882	1.75003	0.426858	4.09978	4.13541e-05	0.00368971			PA1657	685.882	1.75003	0.426858	4.09978	4.13541e-05	0.00368971
PA5231	8716.09	1.68401	0.377324	4.46303	8.08078e-06	0.000796879			PA5231	8716.09	1.68401	0.377324	4.46303	8.08078e-06	0.000796879
PA2590	201.272	1.67407	0.340679	4.91391	8.92759e-07	9.8396e-05			PA2590	201.272	1.67407	0.340679	4.91391	8.92759e-07	9.8396e-05
PA2589	107.439	1.66452	0.378319	4.39978	1.0836e-05	0.00101515			PA2589	107.439	1.66452	0.378319	4.39978	1.0836e-05	0.00101515
PA1894	930.617	1.64859	0.33521	4.91808	8.73979e-07	9.82527e-05			PA1894	930.617	1.64859	0.33521	4.91808	8.73979e-07	9.82527e-05
PA4870	128.27	1.61872	0.245159	6.60272	4.03684e-11	6.87608e-09			PA4870	128.27	1.61872	0.245159	6.60272	4.03684e-11	6.87608e-09
PA0144	453.289	1.60473	0.236688	6.77995	1.20218e-11	2.1117e-09			PA0144	453.289	1.60473	0.236688	6.77995	1.20218e-11	2.1117e-09
PA2194	7006.71	1.59485	0.44687	3.56892	0.000358449	0.0259372			PA2194	7006.71	1.59485	0.44687	3.56892	0.000358449	0.0259372
PA1869	1509.43	1.58858	0.337654	4.70476	2.54162e-06	0.000269556			PA1869	1509.43	1.58858	0.337654	4.70476	2.54162e-06	0.000269556
PA0295	1192.38	1.58758	0.464437	3.41829	0.000630162	0.0411877			PA0295	1192.38	1.58758	0.464437	3.41829	0.000630162	0.0411877
PA5356	264.327	1.5701	0.354721	4.4263	9.58646e-06	0.000929061			PA5356	264.327	1.5701	0.354721	4.4263	9.58646e-06	0.000929061
PA0572	2547.35	1.56724	0.289031	5.42238	5.88123e-08	7.34631e-06			PA0572	2547.35	1.56724	0.289031	5.42238	5.88123e-08	7.34631e-06
PA2423	817.102	1.56224	0.336483	4.64285	3.43629e-06	0.000357693			PA2423	817.102	1.56224	0.336483	4.64285	3.43629e-06	0.000357693
PA2592	2470.38	1.53928	0.250674	6.14055	8.22352e-10	1.18524e-07			PA2592	2470.38	1.53928	0.250674	6.14055	8.22352e-10	1.18524e-07
PA4677	2505.46	1.52514	0.317924	4.79718	1.60915e-06	0.000173943			PA4677	2505.46	1.52514	0.317924	4.79718	1.60915e-06	0.000173943
PA4190	1815.84	1.49396	0.280674	5.32276	1.02205e-07	1.22233e-05			PA4190	1815.84	1.49396	0.280674	5.32276	1.02205e-07	1.22233e-05
PA1661	562.287	1.47956	0.420664	3.51719	0.000436138	0.0298967			PA1661	562.287	1.47956	0.420664	3.51719	0.000436138	0.0298967
PA0028	134.922	1.44762	0.405823	3.56713	0.000360918	0.0259372			PA0028	134.922	1.44762	0.405823	3.56713	0.000360918	0.0259372
PA1658	1976.38	1.41326	0.403429	3.50311	0.000459854	0.0311426			PA1658	1976.38	1.41326	0.403429	3.50311	0.000459854	0.0311426
PA0852	11997	1.34861	0.296094	4.55465	5.24727e-06	0.000526695			PA0852	11997	1.34861	0.296094	4.55465	5.24727e-06	0.000526695
PA1897	94.0249	1.31827	0.387818	3.39919	0.000675846	0.0431696			PA1897	94.0249	1.31827	0.387818	3.39919	0.000675846	0.0431696
PA0027	871.262	1.28105	0.237164	5.40151	6.6081e-08	8.07481e-06			PA0027	871.262	1.28105	0.237164	5.40151	6.6081e-08	8.07481e-06
PA4117	4174.42	1.27239	0.211513	6.01568	1.79134e-09	2.45589e-07			PA4117	4174.42	1.27239	0.211513	6.01568	1.79134e-09	2.45589e-07
PA2077	53.0834	1.18232	0.309636	3.81842	0.000134307	0.011102			PA2077	53.0834	1.18232	0.309636	3.81842	0.000134307	0.011102
PA3104	1191.68	1.04074	0.208159	4.99975	5.74053e-07	6.5852e-05			PA3104	1191.68	1.04074	0.208159	4.99975	5.74053e-07	6.5852e-05
PA3105	2638.64	1.02799	0.179521	5.72627	1.02665e-08	1.34205e-06			PA3105	2638.64	1.02799	0.179521	5.72627	1.02665e-08	1.34205e-06
PA1430	6893.6	1.01106	0.260442	3.88209	0.000103564	0.00895594			PA1430	6893.6	1.01106	0.260442	3.88209	0.000103564	0.00895594
PA4346	224.469	0.997865	0.275108	3.62717	0.000286541	0.0217655			PA4346	224.469	0.997865	0.275108	3.62717	0.000286541	0.0217655
PA0852.1	2064.92	0.990842	0.278614	3.55633	0.00037607	0.0260974			PA0852.1	2064.92	0.990842	0.278614	3.55633	0.00037607	0.0260974
PA1668	764.121	0.955985	0.268444	3.56121	0.000369147	0.0259372			PA1668	764.121	0.955985	0.268444	3.56121	0.000369147	0.0259372
PA1334	83.3736	0.936799	0.262378	3.57041	0.000356417	0.0259372			PA1334	83.3736	0.936799	0.262378	3.57041	0.000356417	0.0259372
PA1667	678.84	0.872075	0.226355	3.85269	0.000116828	0.00980131			PA1667	678.84	0.872075	0.226355	3.85269	0.000116828	0.00980131
PA4080	686.03	0.85844	0.231231	3.71247	0.000205242	0.0165729			PA4080	686.03	0.85844	0.231231	3.71247	0.000205242	0.0165729
PA3385	21641.2	0.809361	0.23903	3.38602	0.000709144	0.0446242			PA3385	21641.2	0.809361	0.23903	3.38602	0.000709144	0.0446242
PA3102	2104.97	0.80761	0.205659	3.92694	8.6032e-05	0.00755603			PA3102	2104.97	0.80761	0.205659	3.92694	8.6032e-05	0.00755603
PA5398	140.144	0.806235	0.220302	3.65968	0.00025253	0.0194448			PA5398	140.144	0.806235	0.220302	3.65968	0.00025253	0.0194448
PA0456	9516.35	0.72565	0.203152	3.57196	0.000354321	0.0259372			PA0456	9516.35	0.72565	0.203152	3.57196	0.000354321	0.0259372
PA3103	1512.04	0.655212	0.152846	4.28673	1.81321e-05	0.00167083			PA3103	1512.04	0.655212	0.152846	4.28673	1.81321e-05	0.00167083
PA3706	2211.85	-0.390008	0.112093	-3.47931	0.000502706	0.0332436
PA3893	466.697	-0.658911	0.149366	-4.41137	1.02718e-05	0.00097861
PA2536	1664.54	-0.65918	0.171071	-3.85324	0.000116563	0.00980131
PA1791	884.622	-0.739583	0.217517	-3.40012	0.000673571	0.0431696
PA1558	133.964	-0.993708	0.285257	-3.48355	0.000494806	0.0331108
PA1243	1311.86	-1.53986	0.265698	-5.79553	6.81051e-09	9.11473e-07
PA2780	470.725	-1.846	0.200372	-9.21286	3.17555e-20	9.39462e-18
PA1244	1931.46	-5.51753	0.367456	-15.0155	5.81307e-51	8.16881e-48

## Sheet: log qteE qslA vs WT
ALL DE GENES									DE GENES - INDUCED ONLY									DE GENES - REPRESSED ONLY
gene ID	baseMean	log2FoldChange	lfcSE	stat	pvalue	padj			gene ID	baseMean	log2FoldChange	lfcSE	stat	pvalue	padj			gene ID	baseMean	log2FoldChange	lfcSE	stat	pvalue	padj
PA0996	10276.9	7.03287	0.379174	18.5479	8.48415e-77	1.19224e-73			PA0996	10276.9	7.03287	0.379174	18.5479	8.48415e-77	1.19224e-73			PA4930	1812.65	-0.311775	0.101431	-3.07378	0.00211368	0.0458727
PA0998	4584.28	6.88431	0.454472	15.1479	7.82033e-52	4.39581e-49			PA0998	4584.28	6.88431	0.454472	15.1479	7.82033e-52	4.39581e-49			PA5330	1873.71	-0.443898	0.141664	-3.13347	0.00172755	0.038534
PA0997	10522	6.46308	0.372812	17.336	2.51496e-67	2.44732e-64			PA0997	10522	6.46308	0.372812	17.336	2.51496e-67	2.44732e-64			PA5333	1167.35	-0.453215	0.140889	-3.21683	0.00129617	0.0301064
PA0999	7610.6	6.27098	0.361777	17.3339	2.61233e-67	2.44732e-64			PA0999	7610.6	6.27098	0.361777	17.3339	2.61233e-67	2.44732e-64			PA4049	1293.12	-0.480266	0.143538	-3.34591	0.000820132	0.0212441
PA1001	6527.14	5.69101	0.298082	19.0921	2.93684e-81	5.50267e-78			PA1001	6527.14	5.69101	0.298082	19.0921	2.93684e-81	5.50267e-78			PA2945	1106.6	-0.533451	0.162617	-3.28042	0.00103651	0.0258943
PA1000	5839.71	5.58529	0.357616	15.6181	5.47947e-55	3.85001e-52			PA1000	5839.71	5.58529	0.357616	15.6181	5.47947e-55	3.85001e-52			PA3895	900.719	-0.540384	0.155215	-3.48152	0.000498572	0.0137376
PA3906	331.748	5.55089	0.478781	11.5938	4.43122e-31	1.13218e-28			PA3906	331.748	5.55089	0.478781	11.5938	4.43122e-31	1.13218e-28			PA5160	532.76	-0.560685	0.184137	-3.04494	0.00232726	0.0491786
PA1002	2906.55	5.36144	0.418674	12.8058	1.52192e-37	5.03219e-35			PA1002	2906.55	5.36144	0.418674	12.8058	1.52192e-37	5.03219e-35			PA2536	1664.54	-0.580624	0.170845	-3.39855	0.000677447	0.0182198
PA3907	290.853	5.33693	0.495658	10.7674	4.90859e-27	1.14963e-24			PA3907	290.853	5.33693	0.495658	10.7674	4.90859e-27	1.14963e-24			PA2115	571.808	-0.586693	0.160344	-3.65896	0.000253243	0.00818091
PA3904	4510.94	5.32276	0.385423	13.8102	2.21247e-43	1.13057e-40			PA3904	4510.94	5.32276	0.385423	13.8102	2.21247e-43	1.13057e-40			PA1560	434.791	-0.589846	0.167225	-3.52726	0.000419881	0.0121657
PA3905	574.417	5.32158	0.264118	20.1485	2.7737e-90	7.79548e-87			PA3905	574.417	5.32158	0.264118	20.1485	2.7737e-90	7.79548e-87			PA3315	865.444	-0.629145	0.180033	-3.49462	0.000474744	0.0132763
PA3908	1424.46	5.142	0.521018	9.86916	5.66389e-23	1.06122e-20			PA3908	1424.46	5.142	0.521018	9.86916	5.66389e-23	1.06122e-20			PA3766	849.32	-0.642289	0.177625	-3.61598	0.00029921	0.0093411
PA3476	4922.97	4.91268	0.320405	15.3328	4.61963e-53	2.88522e-50			PA3476	4922.97	4.91268	0.320405	15.3328	4.61963e-53	2.88522e-50			PA4995	1499.63	-0.645942	0.204881	-3.15277	0.00161727	0.036656
PA3327	7909.86	4.5649	0.487144	9.37075	7.20208e-21	1.19067e-18			PA3327	7909.86	4.5649	0.487144	9.37075	7.20208e-21	1.19067e-18			PA2611	4743.28	-0.681966	0.209789	-3.25073	0.00115109	0.0276509
PA2193	676.838	4.48801	0.571976	7.84649	4.2783e-15	4.90782e-13			PA2193	676.838	4.48801	0.571976	7.84649	4.2783e-15	4.90782e-13			PA4406.1	7298.76	-0.749511	0.20531	-3.65064	0.000261588	0.00840221
PA1432	8307.86	4.41996	0.265403	16.6537	2.84269e-62	2.28268e-59			PA1432	8307.86	4.41996	0.265403	16.6537	2.84269e-62	2.28268e-59			PA5248	3612.16	-0.780766	0.206544	-3.78015	0.000156734	0.00540491
PA2587	7099.63	4.36244	0.317972	13.7196	7.75048e-43	3.63045e-40			PA2587	7099.63	4.36244	0.317972	13.7196	7.75048e-43	3.63045e-40			PA2911	240.996	-0.793848	0.234687	-3.38258	0.000718096	0.0189503
PA1869	1509.43	4.34785	0.331744	13.106	3.04092e-39	1.06831e-36			PA1869	1509.43	4.34785	0.331744	13.106	3.04092e-39	1.06831e-36			PA1608	795.091	-0.825266	0.205714	-4.01172	6.0278e-05	0.00223408
PA3328	679.996	4.18889	0.52094	8.04102	8.90957e-16	1.04335e-13			PA3328	679.996	4.18889	0.52094	8.04102	8.90957e-16	1.04335e-13			PA0639	2457.74	-0.85608	0.271806	-3.14959	0.00163497	0.0367607
PA3329	658.263	4.06543	0.490103	8.29505	1.08542e-16	1.45266e-14			PA3329	658.263	4.06543	0.490103	8.29505	1.08542e-16	1.45266e-14			PA4164	511.174	-0.859932	0.241785	-3.55659	0.000375696	0.0110565
PA2194	7006.71	3.91741	0.445725	8.78885	1.51092e-18	2.17767e-16			PA2194	7006.71	3.91741	0.445725	8.78885	1.51092e-18	2.17767e-16			PA3176	163.072	-0.861046	0.261525	-3.2924	0.000993347	0.0250386
PA3519	1045.16	3.85341	0.773511	4.98171	6.30248e-07	3.31086e-05			PA3519	1045.16	3.85341	0.773511	4.98171	6.30248e-07	3.31086e-05			PA4371	1580.65	-0.886241	0.279967	-3.16552	0.00154806	0.0352294
PA3518	311.904	3.82413	0.763487	5.00877	5.47781e-07	2.93245e-05			PA3518	311.904	3.82413	0.763487	5.00877	5.47781e-07	2.93245e-05			PA1333	161.366	-0.900303	0.272985	-3.29799	0.000973793	0.0247678
PA2591	1637.95	3.67301	0.298698	12.2967	9.43091e-35	2.94506e-32			PA2591	1637.95	3.67301	0.298698	12.2967	9.43091e-35	2.94506e-32			PA3267	3847.32	-0.933324	0.238907	-3.90664	9.3588e-05	0.00337217
PA3333	1178	3.64475	0.54111	6.73569	1.63153e-11	1.50342e-09			PA3333	1178	3.64475	0.54111	6.73569	1.63153e-11	1.50342e-09			PA0719	365.907	-0.934904	0.204801	-4.56495	4.99623e-06	0.000224671
PA2195	3533.84	3.63058	0.450503	8.05896	7.69478e-16	9.20263e-14			PA2195	3533.84	3.63058	0.450503	8.05896	7.69478e-16	9.20263e-14			PA3893	466.697	-0.950152	0.150272	-6.3229	2.56706e-10	2.06135e-08
PA3332	865.026	3.58971	0.482204	7.44438	9.73985e-14	9.95412e-12			PA3332	865.026	3.58971	0.482204	7.44438	9.73985e-14	9.95412e-12			PA3174	617.026	-0.951438	0.254035	-3.7453	0.000180176	0.00613801
PA1656	3557.02	3.54464	0.323381	10.9612	5.87232e-28	1.43514e-25			PA1656	3557.02	3.54464	0.323381	10.9612	5.87232e-28	1.43514e-25			PA4287	89.4846	-0.970714	0.300745	-3.2277	0.00124788	0.0292265
PA1003	5586.9	3.4626	0.351119	9.86159	6.1075e-23	1.10743e-20			PA1003	5586.9	3.4626	0.351119	9.86159	6.1075e-23	1.10743e-20			PA0624	9160.08	-0.984943	0.292294	-3.36969	0.000752521	0.019674
PA3516	906.579	3.4179	0.646799	5.28433	1.26169e-07	7.54462e-06			PA3516	906.579	3.4179	0.646799	5.28433	1.26169e-07	7.54462e-06			PA2419	61.2312	-1.02786	0.31375	-3.27606	0.00105268	0.0260665
PA3326	3898.63	3.40227	0.341076	9.9751	1.95913e-23	3.79733e-21			PA3326	3898.63	3.40227	0.341076	9.9751	1.95913e-23	3.79733e-21			PA0968	4865.31	-1.03208	0.245286	-4.20767	2.58017e-05	0.00104339
PA4131	12193.2	3.3936	0.559438	6.06608	1.31071e-09	9.44553e-08			PA4131	12193.2	3.3936	0.559438	6.06608	1.31071e-09	9.44553e-08			PA4373	2712.42	-1.05196	0.336824	-3.12318	0.00178907	0.0395432
PA4134	1917.61	3.36382	0.657775	5.11394	3.15506e-07	1.73869e-05			PA4134	1917.61	3.36382	0.657775	5.11394	3.15506e-07	1.73869e-05			PA2781	328.703	-1.06775	0.30532	-3.49716	0.000470237	0.0132763
PA1250	293.594	3.27943	0.387203	8.46955	2.46353e-17	3.46187e-15			PA1250	293.594	3.27943	0.387203	8.46955	2.46353e-17	3.46187e-15			PA0677	68.6518	-1.19375	0.390297	-3.05857	0.00222393	0.0478953
PA2305	4608.98	3.25494	0.241234	13.4929	1.72261e-41	6.9163e-39			PA2305	4608.98	3.25494	0.241234	13.4929	1.72261e-41	6.9163e-39			PA3275	543.918	-1.21504	0.398126	-3.0519	0.00227394	0.048416
PA3517	581.716	3.23462	0.595795	5.42908	5.66453e-08	3.57757e-06			PA3517	581.716	3.23462	0.595795	5.42908	5.66453e-08	3.57757e-06			PA0151	194.154	-1.21597	0.374283	-3.24879	0.00115896	0.0277212
PA1657	685.882	3.19274	0.422225	7.56171	3.97807e-14	4.47215e-12			PA1657	685.882	3.19274	0.422225	7.56171	3.97807e-14	4.47215e-12			PA4823	28.2139	-1.23629	0.375126	-3.29567	0.000981859	0.0248605
PA3330	773.644	3.11767	0.44892	6.94483	3.78915e-12	3.5498e-10			PA3330	773.644	3.11767	0.44892	6.94483	3.78915e-12	3.5498e-10			PA4517	847.361	-1.34047	0.345532	-3.87944	0.000104697	0.00374843
PA5170	16458.9	3.10445	0.952775	3.25833	0.00112071	0.0273431			PA5170	16458.9	3.10445	0.952775	3.25833	0.00112071	0.0273431			PA1243	1311.86	-1.37297	0.265283	-5.1755	2.27297e-07	1.27764e-05
PA1431	6013.58	3.0874	0.341744	9.03425	1.65133e-19	2.57837e-17			PA1431	6013.58	3.0874	0.341744	9.03425	1.65133e-19	2.57837e-17			PA2780	470.725	-1.44212	0.193647	-7.44713	9.53913e-14	9.92953e-12
PA3331	1304.65	3.06261	0.422757	7.24438	4.34412e-13	4.36041e-11			PA3331	1304.65	3.06261	0.422757	7.24438	4.34412e-13	4.36041e-11			PA4635	642.593	-1.54806	0.433052	-3.57477	0.000350532	0.0105366
PA3334	350.972	3.04786	0.473287	6.43977	1.19655e-10	1.00385e-08			PA3334	350.972	3.04786	0.473287	6.43977	1.19655e-10	1.00385e-08			PA1318	2127.69	-1.57723	0.452081	-3.48882	0.000485158	0.0134339
PA2304	1725.44	3.03749	0.375062	8.09863	5.55817e-16	6.79184e-14			PA2304	1725.44	3.03749	0.375062	8.09863	5.55817e-16	6.79184e-14			PA1955	34.0346	-1.71147	0.545235	-3.13895	0.00169552	0.0379701
PA3535	769.598	3.00657	0.255213	11.7806	4.91387e-32	1.31528e-29			PA3535	769.598	3.00657	0.255213	11.7806	4.91387e-32	1.31528e-29			PA1320	1617.57	-1.74203	0.474809	-3.6689	0.000243595	0.00791473
PA0143	2928.87	2.94279	0.139631	21.0755	1.33374e-98	7.49694e-95			PA0143	2928.87	2.94279	0.139631	21.0755	1.33374e-98	7.49694e-95			PA0803	329.321	-1.82014	0.394895	-4.60919	4.04246e-06	0.000186251
PA1131	1174.92	2.93695	0.494849	5.93504	2.93765e-09	2.06407e-07			PA1131	1174.92	2.93695	0.494849	5.93504	2.93765e-09	2.06407e-07			PA1321	910.937	-1.85664	0.450713	-4.11933	3.79974e-05	0.00151478
PA1168	21.6784	2.87275	0.667932	4.30096	1.70056e-05	0.000713348			PA1168	21.6784	2.87275	0.667932	4.30096	1.70056e-05	0.000713348			PA4513	2827.05	-1.86138	0.515866	-3.60826	0.000308253	0.00952026
PA0200	133.305	2.82537	0.738114	3.82782	0.000129285	0.00451372			PA0200	133.305	2.82537	0.738114	3.82782	0.000129285	0.00451372			PA0802	245.561	-1.96632	0.552712	-3.55759	0.000374268	0.0110565
PA1658	1976.38	2.80955	0.401873	6.99113	2.7269e-12	2.59795e-10			PA1658	1976.38	2.80955	0.401873	6.99113	2.7269e-12	2.59795e-10			PA2688	357.633	-1.96861	0.582678	-3.37856	0.000728661	0.0191393
PA4130	8799.43	2.78858	0.580698	4.80212	1.56995e-06	7.80944e-05			PA4130	8799.43	2.78858	0.580698	4.80212	1.56995e-06	7.80944e-05			PA3268	4984.52	-2.45093	0.544765	-4.49906	6.82545e-06	0.000304491
PA2588	1786.35	2.78046	0.23132	12.0199	2.79149e-33	7.84549e-31			PA2588	1786.35	2.78046	0.23132	12.0199	2.79149e-33	7.84549e-31			PA4514	6431.39	-2.65709	0.769397	-3.45347	0.000553421	0.0151009
PA5480	655.76	2.67489	0.844365	3.16793	0.00153527	0.0350803			PA5480	655.76	2.67489	0.844365	3.16793	0.00153527	0.0350803			PA1244	1931.46	-4.90037	0.357379	-13.712	8.60742e-43	3.72172e-40
PA3911	52.6214	2.67433	0.744503	3.5921	0.000328019	0.00992379			PA3911	52.6214	2.67433	0.744503	3.5921	0.000328019	0.00992379
PA3336	1418.15	2.66239	0.435502	6.11338	9.75423e-10	7.21428e-08			PA3336	1418.15	2.66239	0.435502	6.11338	9.75423e-10	7.21428e-08
PA3335	537.995	2.63798	0.441471	5.97543	2.29488e-09	1.63285e-07			PA3335	537.995	2.63798	0.441471	5.97543	2.29488e-09	1.63285e-07
PA0355	1024.38	2.63453	0.532909	4.94368	7.66624e-07	3.98999e-05			PA0355	1024.38	2.63453	0.532909	4.94368	7.66624e-07	3.98999e-05
PA4133	19674.7	2.59275	0.58334	4.44466	8.80296e-06	0.000386574			PA4133	19674.7	2.59275	0.58334	4.44466	8.80296e-06	0.000386574
PA2080	981.847	2.56265	0.195199	13.1284	2.2641e-39	8.48433e-37			PA2080	981.847	2.56265	0.195199	13.1284	2.2641e-39	8.48433e-37
PA4128	685.944	2.55869	0.537669	4.75886	1.94689e-06	9.51604e-05			PA4128	685.944	2.55869	0.537669	4.75886	1.94689e-06	9.51604e-05
PA1661	562.287	2.54116	0.417602	6.08514	1.1639e-09	8.4965e-08			PA1661	562.287	2.54116	0.417602	6.08514	1.1639e-09	8.4965e-08
PA2179	46.86	2.53117	0.803319	3.15089	0.00162773	0.0367449			PA2179	46.86	2.53117	0.803319	3.15089	0.00162773	0.0367449
PA2081	1680	2.51989	0.282262	8.92751	4.35712e-19	6.4451e-17			PA2081	1680	2.51989	0.282262	8.92751	4.35712e-19	6.4451e-17
PA2592	2470.38	2.50495	0.249202	10.0519	9.01413e-24	1.80959e-21			PA2592	2470.38	2.50495	0.249202	10.0519	9.01413e-24	1.80959e-21
PA2303	1080.67	2.43609	0.252195	9.65954	4.47851e-22	7.6284e-20			PA2303	1080.67	2.43609	0.252195	9.65954	4.47851e-22	7.6284e-20
PA3477	8333.91	2.43572	0.290709	8.37856	5.35796e-17	7.34564e-15			PA3477	8333.91	2.43572	0.290709	8.37856	5.35796e-17	7.34564e-15
PA2302	11519.7	2.41717	0.29397	8.22251	1.99292e-16	2.60517e-14			PA2302	11519.7	2.41717	0.29397	8.22251	1.99292e-16	2.60517e-14
PA1664	115.623	2.40676	0.453282	5.30964	1.09842e-07	6.63894e-06			PA1664	115.623	2.40676	0.453282	5.30964	1.09842e-07	6.63894e-06
PA1429	1425.13	2.39487	0.740697	3.23326	0.00122386	0.0287837			PA1429	1425.13	2.39487	0.740697	3.23326	0.00122386	0.0287837
PA4132	2605.14	2.35224	0.450051	5.2266	1.72655e-07	1.00051e-05			PA4132	2605.14	2.35224	0.450051	5.2266	1.72655e-07	1.00051e-05
PA1659	714.996	2.35169	0.399449	5.88735	3.92436e-09	2.65769e-07			PA1659	714.996	2.35169	0.399449	5.88735	3.92436e-09	2.65769e-07
PA3522	627.813	2.34926	0.640159	3.6698	0.000242737	0.00791473			PA3522	627.813	2.34926	0.640159	3.6698	0.000242737	0.00791473
PA1251	394.169	2.33176	0.284488	8.19633	2.47846e-16	3.16623e-14			PA1251	394.169	2.33176	0.284488	8.19633	2.47846e-16	3.16623e-14
PA4778	3696.56	2.32958	0.220538	10.5632	4.41386e-26	9.54244e-24			PA4778	3696.56	2.32958	0.220538	10.5632	4.41386e-26	9.54244e-24
PA2589	107.439	2.32467	0.368235	6.31301	2.73663e-10	2.16656e-08			PA2589	107.439	2.32467	0.368235	6.31301	2.73663e-10	2.16656e-08
PA4352	14817.8	2.3239	0.577614	4.02327	5.73958e-05	0.00215081			PA4352	14817.8	2.3239	0.577614	4.02327	5.73958e-05	0.00215081
PA1897	94.0249	2.31558	0.369842	6.26099	3.82544e-10	2.9865e-08			PA1897	94.0249	2.31558	0.369842	6.26099	3.82544e-10	2.9865e-08
PA3521	117.754	2.28947	0.648261	3.53171	0.000412881	0.0120249			PA3521	117.754	2.28947	0.648261	3.53171	0.000412881	0.0120249
PA1245	1907	2.27219	0.627742	3.61963	0.000295025	0.0093165			PA1245	1907	2.27219	0.627742	3.61963	0.000295025	0.0093165
PA0144	453.289	2.26716	0.234645	9.66209	4.36872e-22	7.6284e-20			PA0144	453.289	2.26716	0.234645	9.66209	4.36872e-22	7.6284e-20
PA2076	252.671	2.25534	0.216003	10.4412	1.6071e-25	3.34575e-23			PA2076	252.671	2.25534	0.216003	10.4412	1.6071e-25	3.34575e-23
PA4870	128.27	2.2539	0.240642	9.3662	7.51902e-21	1.20755e-18			PA4870	128.27	2.2539	0.240642	9.3662	7.51902e-21	1.20755e-18
PA3912	313.221	2.25022	0.635872	3.5388	0.00040195	0.0117675			PA3912	313.221	2.25022	0.635872	3.5388	0.00040195	0.0117675
PA3691	1066.53	2.23588	0.388934	5.74874	8.99094e-09	5.80898e-07			PA3691	1066.53	2.23588	0.388934	5.74874	8.99094e-09	5.80898e-07
PA2753	152.414	2.2274	0.686683	3.24371	0.00117985	0.0281013			PA2753	152.414	2.2274	0.686683	3.24371	0.00117985	0.0281013
PA4869	469.597	2.21045	0.183673	12.0347	2.33588e-33	6.91052e-31			PA4869	469.597	2.21045	0.183673	12.0347	2.33588e-33	6.91052e-31
PA3515	782.9	2.20529	0.57137	3.85966	0.000113547	0.00401413			PA3515	782.9	2.20529	0.57137	3.85966	0.000113547	0.00401413
PA3520	432.485	2.19613	0.541658	4.05447	5.02491e-05	0.00194793			PA3520	432.485	2.19613	0.541658	4.05447	5.02491e-05	0.00194793
PA5231	8716.09	2.17633	0.377258	5.76881	7.98318e-09	5.27923e-07			PA5231	8716.09	2.17633	0.377258	5.76881	7.98318e-09	5.27923e-07
PA0572	2547.35	2.1617	0.288291	7.49831	6.46465e-14	6.85618e-12			PA0572	2547.35	2.1617	0.288291	7.49831	6.46465e-14	6.85618e-12
PA1663	785.26	2.14999	0.332725	6.46177	1.03488e-10	8.81375e-09			PA1663	785.26	2.14999	0.332725	6.46177	1.03488e-10	8.81375e-09
PA1247	305.236	2.14799	0.494252	4.34593	1.38685e-05	0.000595074			PA1247	305.236	2.14799	0.494252	4.34593	1.38685e-05	0.000595074
PA1415	690.892	2.14355	0.65802	3.25757	0.00112369	0.0273431			PA1415	690.892	2.14355	0.65802	3.25757	0.00112369	0.0273431
PA1662	784.188	2.12371	0.439848	4.82827	1.37723e-06	6.91198e-05			PA1662	784.188	2.12371	0.439848	4.82827	1.37723e-06	6.91198e-05
PA3479	8913.51	2.10351	0.329071	6.39227	1.63442e-10	1.33146e-08			PA3479	8913.51	2.10351	0.329071	6.39227	1.63442e-10	1.33146e-08
PA4211	6721.95	2.08198	0.5662	3.6771	0.000235901	0.00784615			PA4211	6721.95	2.08198	0.5662	3.6771	0.000235901	0.00784615
PA1894	930.617	2.07936	0.334227	6.22141	4.92719e-10	3.74267e-08			PA1894	930.617	2.07936	0.334227	6.22141	4.92719e-10	3.74267e-08
PA5356	264.327	2.07437	0.351725	5.89772	3.6855e-09	2.52636e-07			PA5356	264.327	2.07437	0.351725	5.89772	3.6855e-09	2.52636e-07
PA5232	869.934	2.07262	0.493148	4.20285	2.6358e-05	0.00105827			PA5232	869.934	2.07262	0.493148	4.20285	2.6358e-05	0.00105827
PA0855	798.974	2.07253	0.312536	6.63133	3.32681e-11	3.01613e-09			PA0855	798.974	2.07253	0.312536	6.63133	3.32681e-11	3.01613e-09
PA1665	484.563	2.0661	0.349708	5.90808	3.46125e-09	2.40194e-07			PA1665	484.563	2.0661	0.349708	5.90808	3.46125e-09	2.40194e-07
PA0028	134.922	2.06365	0.399946	5.15983	2.4718e-07	1.37564e-05			PA0028	134.922	2.06365	0.399946	5.15983	2.4718e-07	1.37564e-05
PA1660	803.933	2.03003	0.386318	5.25483	1.48165e-07	8.67535e-06			PA1660	803.933	2.03003	0.386318	5.25483	1.48165e-07	8.67535e-06
PA1718	23.5223	2.02407	0.602569	3.35906	0.000782075	0.020352			PA1718	23.5223	2.02407	0.602569	3.35906	0.000782075	0.020352
PA1248	503.59	2.00264	0.435508	4.5984	4.25756e-06	0.000194567			PA1248	503.59	2.00264	0.435508	4.5984	4.25756e-06	0.000194567
PA1323	544.248	1.99918	0.445982	4.48265	7.37223e-06	0.000326294			PA1323	544.248	1.99918	0.445982	4.48265	7.37223e-06	0.000326294
PA1435	78.0209	1.98207	0.416987	4.75333	2.00096e-06	9.69603e-05			PA1435	78.0209	1.98207	0.416987	4.75333	2.00096e-06	9.69603e-05
PA4143	1144.89	1.95724	0.451217	4.33769	1.43985e-05	0.000613138			PA4143	1144.89	1.95724	0.451217	4.33769	1.43985e-05	0.000613138
PA2590	201.272	1.95302	0.339022	5.76073	8.37505e-09	5.47397e-07			PA2590	201.272	1.95302	0.339022	5.76073	8.37505e-09	5.47397e-07
PA0852	11997	1.93893	0.295533	6.5608	5.35189e-11	4.70047e-09			PA0852	11997	1.93893	0.295533	6.5608	5.35189e-11	4.70047e-09
PA1870	317.197	1.9157	0.496991	3.85459	0.000115924	0.00407254			PA1870	317.197	1.9157	0.496991	3.85459	0.000115924	0.00407254
PA1433	2416.12	1.89607	0.178764	10.6066	2.77717e-26	6.24418e-24			PA1433	2416.12	1.89607	0.178764	10.6066	2.77717e-26	6.24418e-24
PA3613	4283.79	1.8946	0.585818	3.23411	0.00122024	0.0287837			PA3613	4283.79	1.8946	0.585818	3.23411	0.00122024	0.0287837
PA4351	919.986	1.89035	0.440927	4.28722	1.80922e-05	0.000753304			PA4351	919.986	1.89035	0.440927	4.28722	1.80922e-05	0.000753304
PA2079	553.765	1.88835	0.209448	9.01581	1.95429e-19	2.96894e-17			PA2079	553.765	1.88835	0.209448	9.01581	1.95429e-19	2.96894e-17
PA4129	4270.93	1.88827	0.524234	3.60196	0.000315825	0.00970082			PA4129	4270.93	1.88827	0.524234	3.60196	0.000315825	0.00970082
PA1246	956.083	1.88569	0.524996	3.59182	0.00032838	0.00992379			PA1246	956.083	1.88569	0.524996	3.59182	0.00032838	0.00992379
PA1666	320.613	1.88492	0.294113	6.40883	1.46636e-10	1.21212e-08			PA1666	320.613	1.88492	0.294113	6.40883	1.46636e-10	1.21212e-08
PA3677	944.711	1.85942	0.346749	5.36245	8.21008e-08	5.01618e-06			PA3677	944.711	1.85942	0.346749	5.36245	8.21008e-08	5.01618e-06
PA1895	209.189	1.83056	0.338133	5.41372	6.17303e-08	3.81303e-06			PA1895	209.189	1.83056	0.338133	5.41372	6.17303e-08	3.81303e-06
PA3205	343.657	1.82201	0.386682	4.71191	2.45401e-06	0.000116898			PA3205	343.657	1.82201	0.386682	4.71191	2.45401e-06	0.000116898
PA4738	3088.36	1.81249	0.520844	3.47992	0.000501573	0.0137529			PA4738	3088.36	1.81249	0.520844	3.47992	0.000501573	0.0137529
PA4135	1928.52	1.74646	0.470827	3.70935	0.000207795	0.00699411			PA4135	1928.52	1.74646	0.470827	3.70935	0.000207795	0.00699411
PA2423	817.102	1.74108	0.335565	5.1885	2.11995e-07	1.21594e-05			PA2423	817.102	1.74108	0.335565	5.1885	2.11995e-07	1.21594e-05
PA4144	174.835	1.73339	0.432139	4.01119	6.04127e-05	0.00223408			PA4144	174.835	1.73339	0.432139	4.01119	6.04127e-05	0.00223408
PA2127	1304.93	1.6827	0.512139	3.28563	0.00101755	0.0255341			PA2127	1304.93	1.6827	0.512139	3.28563	0.00101755	0.0255341
PA1667	678.84	1.67563	0.22306	7.51202	5.82214e-14	6.29351e-12			PA1667	678.84	1.67563	0.22306	7.51202	5.82214e-14	6.29351e-12
PA4590	345.598	1.6384	0.382551	4.28282	1.8454e-05	0.000762719			PA4590	345.598	1.6384	0.382551	4.28282	1.8454e-05	0.000762719
PA2754	422.116	1.61545	0.496103	3.25627	0.00112886	0.0273506			PA2754	422.116	1.61545	0.496103	3.25627	0.00112886	0.0273506
PA2030	489.654	1.5779	0.342148	4.61174	3.99306e-06	0.000185496			PA2030	489.654	1.5779	0.342148	4.61174	3.99306e-06	0.000185496
PA3920	4215.22	1.57486	0.448548	3.51102	0.000446389	0.0127368			PA3920	4215.22	1.57486	0.448548	3.51102	0.000446389	0.0127368
PA4209	3677.8	1.55728	0.477476	3.26149	0.00110827	0.0273227			PA4209	3677.8	1.55728	0.477476	3.26149	0.00110827	0.0273227
PA4117	4174.42	1.52536	0.21139	7.21585	5.3598e-13	5.28551e-11			PA4117	4174.42	1.52536	0.21139	7.21585	5.3598e-13	5.28551e-11
PA0852.1	2064.92	1.52348	0.27633	5.51327	3.52218e-08	2.24979e-06			PA0852.1	2064.92	1.52348	0.27633	5.51327	3.52218e-08	2.24979e-06
PA4210	1221.35	1.48314	0.343463	4.3182	1.57307e-05	0.000664827			PA4210	1221.35	1.48314	0.343463	4.3182	1.57307e-05	0.000664827
PA0027	871.262	1.47631	0.23653	6.24151	4.33359e-10	3.33687e-08			PA0027	871.262	1.47631	0.23653	6.24151	4.33359e-10	3.33687e-08
PA5220	6400.93	1.46741	0.358431	4.09399	4.24005e-05	0.00166667			PA5220	6400.93	1.46741	0.358431	4.09399	4.24005e-05	0.00166667
PA2664	159.666	1.46424	0.28274	5.17875	2.23373e-07	1.26826e-05			PA2664	159.666	1.46424	0.28274	5.17875	2.23373e-07	1.26826e-05
PA3105	2638.64	1.4594	0.179158	8.1459	3.76472e-16	4.70255e-14			PA3105	2638.64	1.4594	0.179158	8.1459	3.76472e-16	4.70255e-14
PA1893	219.775	1.45328	0.251472	5.77909	7.51071e-09	5.02592e-07			PA1893	219.775	1.45328	0.251472	5.77909	7.51071e-09	5.02592e-07
PA2077	53.0834	1.43156	0.305393	4.68759	2.76439e-06	0.000129489			PA2077	53.0834	1.43156	0.305393	4.68759	2.76439e-06	0.000129489
PA4208	4178.22	1.43047	0.285513	5.01018	5.43786e-07	2.93245e-05			PA4208	4178.22	1.43047	0.285513	5.01018	5.43786e-07	2.93245e-05
PA4346	224.469	1.42294	0.27015	5.2672	1.38522e-07	8.19615e-06			PA4346	224.469	1.42294	0.27015	5.2672	1.38522e-07	8.19615e-06
PA1896	186.599	1.40591	0.284968	4.93356	8.07437e-07	4.16386e-05			PA1896	186.599	1.40591	0.284968	4.93356	8.07437e-07	4.16386e-05
PA3459	1345.1	1.39633	0.374307	3.73044	0.000191149	0.00647257			PA3459	1345.1	1.39633	0.374307	3.73044	0.000191149	0.00647257
PA4876	257.777	1.38997	0.43781	3.17483	0.00149925	0.034538			PA4876	257.777	1.38997	0.43781	3.17483	0.00149925	0.034538
PA1130	1605.51	1.378	0.349185	3.94633	7.93578e-05	0.00291549			PA1130	1605.51	1.378	0.349185	3.94633	7.93578e-05	0.00291549
PA1216	925.428	1.37061	0.438771	3.12376	0.00178558	0.0395432			PA1216	925.428	1.37061	0.438771	3.12376	0.00178558	0.0395432
PA3104	1191.68	1.37038	0.207474	6.60503	3.97424e-11	3.54591e-09			PA3104	1191.68	1.37038	0.207474	6.60503	3.97424e-11	3.54591e-09
PA5219	578.135	1.36578	0.208698	6.54428	5.97821e-11	5.16978e-09			PA5219	578.135	1.36578	0.208698	6.54428	5.97821e-11	5.16978e-09
PA4190	1815.84	1.3401	0.280738	4.77349	1.81062e-06	8.92764e-05			PA4190	1815.84	1.3401	0.280738	4.77349	1.81062e-06	8.92764e-05
PA0836	621.938	1.33824	0.438837	3.04952	0.00229207	0.0486178			PA0836	621.938	1.33824	0.438837	3.04952	0.00229207	0.0486178
PA1668	764.121	1.33118	0.267129	4.98329	6.25137e-07	3.31086e-05			PA1668	764.121	1.33118	0.267129	4.98329	6.25137e-07	3.31086e-05
PA3890	370.252	1.31407	0.426452	3.08141	0.00206022	0.0448856			PA3890	370.252	1.31407	0.426452	3.08141	0.00206022	0.0448856
PA0399	3905.58	1.30244	0.381581	3.41329	0.000641843	0.0173452			PA0399	3905.58	1.30244	0.381581	3.41329	0.000641843	0.0173452
PA3676	2710.22	1.301	0.323117	4.02641	5.66357e-05	0.00213657			PA3676	2710.22	1.301	0.323117	4.02641	5.66357e-05	0.00213657
PA1215	1131.81	1.29913	0.330523	3.93052	8.47609e-05	0.00309377			PA1215	1131.81	1.29913	0.330523	3.93052	8.47609e-05	0.00309377
PA1903	5034.27	1.29443	0.368265	3.51494	0.000439847	0.0126789			PA1903	5034.27	1.29443	0.368265	3.51494	0.000439847	0.0126789
PA4214	5020.83	1.28299	0.378686	3.388	0.000704043	0.0187691			PA4214	5020.83	1.28299	0.378686	3.388	0.000704043	0.0187691
PA4677	2505.46	1.28094	0.318026	4.02779	5.63042e-05	0.00213657			PA4677	2505.46	1.28094	0.318026	4.02779	5.63042e-05	0.00213657
PA2475	447.05	1.2807	0.317855	4.02921	5.59646e-05	0.00213657			PA2475	447.05	1.2807	0.317855	4.02921	5.59646e-05	0.00213657
PA5230	2275.93	1.27689	0.353258	3.61462	0.00030079	0.0093411			PA5230	2275.93	1.27689	0.353258	3.61462	0.00030079	0.0093411
PA1669	1106.27	1.27492	0.181174	7.03698	1.96449e-12	1.90387e-10			PA1669	1106.27	1.27492	0.181174	7.03698	1.96449e-12	1.90387e-10
PA3102	2104.97	1.26564	0.205207	6.16759	6.9337e-10	5.19658e-08			PA3102	2104.97	1.26564	0.205207	6.16759	6.9337e-10	5.19658e-08
PA4589	98.9927	1.25918	0.268468	4.69024	2.72885e-06	0.000128898			PA4589	98.9927	1.25918	0.268468	4.69024	2.72885e-06	0.000128898
PA3478	5492.19	1.25319	0.379607	3.30127	0.000962466	0.0247033			PA3478	5492.19	1.25319	0.379607	3.30127	0.000962466	0.0247033
PA0267	545.192	1.23587	0.255699	4.83331	1.34279e-06	6.79983e-05			PA0267	545.192	1.23587	0.255699	4.83331	1.34279e-06	6.79983e-05
PA1885	45.1706	1.21045	0.327723	3.69351	0.000221177	0.00740022			PA1885	45.1706	1.21045	0.327723	3.69351	0.000221177	0.00740022
PA3206	281.162	1.1979	0.292079	4.10129	4.10857e-05	0.00162636			PA3206	281.162	1.1979	0.292079	4.10129	4.10857e-05	0.00162636
PA5208	1468.16	1.19188	0.389929	3.05664	0.0022383	0.0480209			PA5208	1468.16	1.19188	0.389929	3.05664	0.0022383	0.0480209
PA4070	174.473	1.19149	0.327882	3.63391	0.000279163	0.00891577			PA4070	174.473	1.19149	0.327882	3.63391	0.000279163	0.00891577
PA1430	6893.6	1.1886	0.260357	4.56528	4.98839e-06	0.000224671			PA1430	6893.6	1.1886	0.260357	4.56528	4.98839e-06	0.000224671
PA3096	569.835	1.17638	0.330003	3.56475	0.000364196	0.0108315			PA3096	569.835	1.17638	0.330003	3.56475	0.000364196	0.0108315
PA4080	686.03	1.16144	0.230605	5.03648	4.74168e-07	2.58767e-05			PA4080	686.03	1.16144	0.230605	5.03648	4.74168e-07	2.58767e-05
PA3103	1512.04	1.14173	0.1518	7.52131	5.42287e-14	5.97685e-12			PA3103	1512.04	1.14173	0.1518	7.52131	5.42287e-14	5.97685e-12
PA1218	4435.1	1.14007	0.373391	3.05329	0.00226347	0.0483763			PA1218	4435.1	1.14007	0.373391	3.05329	0.00226347	0.0483763
PA3678	1265.04	1.12271	0.253545	4.42805	9.50876e-06	0.000414331			PA3678	1265.04	1.12271	0.253545	4.42805	9.50876e-06	0.000414331
PA5205	532.523	1.11611	0.262528	4.2514	2.12441e-05	0.000871629			PA5205	532.523	1.11611	0.262528	4.2514	2.12441e-05	0.000871629
PA2868	1041.73	1.11476	0.359396	3.10176	0.00192374	0.0420753			PA2868	1041.73	1.11476	0.359396	3.10176	0.00192374	0.0420753
PA0146	80.1609	1.1133	0.294504	3.78025	0.000156674	0.00540491			PA0146	80.1609	1.1133	0.294504	3.78025	0.000156674	0.00540491
PA0854	1858.29	1.10583	0.226256	4.88754	1.02106e-06	5.21763e-05			PA0854	1858.29	1.10583	0.226256	4.88754	1.02106e-06	5.21763e-05
PA3095	160.987	1.1005	0.352455	3.12239	0.0017939	0.0395432			PA3095	160.987	1.1005	0.352455	3.12239	0.0017939	0.0395432
PA1066	146.304	1.08981	0.301378	3.61607	0.000299105	0.0093411			PA1066	146.304	1.08981	0.301378	3.61607	0.000299105	0.0093411
PA0147	447.488	1.08244	0.277042	3.90713	9.33999e-05	0.00337217			PA0147	447.488	1.08244	0.277042	3.90713	9.33999e-05	0.00337217
PA1905	1638.83	1.08153	0.325858	3.31903	0.000903303	0.0232911			PA1905	1638.83	1.08153	0.325858	3.31903	0.000903303	0.0232911
PA3475	1078.32	1.07673	0.227447	4.734	2.2014e-06	0.000105761			PA3475	1078.32	1.07673	0.227447	4.734	2.2014e-06	0.000105761
PA3412	113.65	1.07229	0.300185	3.57211	0.000354111	0.0105876			PA3412	113.65	1.07229	0.300185	3.57211	0.000354111	0.0105876
PA1899	1531.89	1.04316	0.329096	3.16978	0.00152556	0.0350007			PA1899	1531.89	1.04316	0.329096	3.16978	0.00152556	0.0350007
PA4116	459.677	1.02775	0.315466	3.25786	0.00112254	0.0273431			PA4116	459.677	1.02775	0.315466	3.25786	0.00112254	0.0273431
PA4139	312.941	1.02172	0.264106	3.8686	0.000109461	0.00389419			PA4139	312.941	1.02172	0.264106	3.8686	0.000109461	0.00389419
PA3098	389.587	0.991924	0.283832	3.49476	0.000474487	0.0132763			PA3098	389.587	0.991924	0.283832	3.49476	0.000474487	0.0132763
PA5528	3560.37	0.947044	0.214452	4.41611	1.00493e-05	0.000434516			PA5528	3560.37	0.947044	0.214452	4.41611	1.00493e-05	0.000434516
PA2763	52.5914	0.93688	0.290399	3.22618	0.00125455	0.0292607			PA2763	52.5914	0.93688	0.290399	3.22618	0.00125455	0.0292607
PA2345	457.074	0.934523	0.22989	4.06509	4.80135e-05	0.00187419			PA2345	457.074	0.934523	0.22989	4.06509	4.80135e-05	0.00187419
PA0364	186.362	0.906151	0.267724	3.38465	0.000712697	0.0188966			PA0364	186.362	0.906151	0.267724	3.38465	0.000712697	0.0188966
PA0158	2686.32	0.893044	0.164744	5.42079	5.93356e-08	3.70584e-06			PA0158	2686.32	0.893044	0.164744	5.42079	5.93356e-08	3.70584e-06
PA3040	6030.25	0.852858	0.232113	3.67433	0.000238476	0.00786606			PA3040	6030.25	0.852858	0.232113	3.67433	0.000238476	0.00786606
PA0853	1148.45	0.800473	0.246175	3.25164	0.00114741	0.0276509			PA0853	1148.45	0.800473	0.246175	3.25164	0.00114741	0.0276509
PA1544	7014.05	0.767224	0.189926	4.03959	5.35452e-05	0.00206149			PA1544	7014.05	0.767224	0.189926	4.03959	5.35452e-05	0.00206149
PA1671	350.984	0.762236	0.216947	3.51347	0.000442295	0.0126844			PA1671	350.984	0.762236	0.216947	3.51347	0.000442295	0.0126844
PA3346	2426.01	0.747064	0.220516	3.3878	0.00070455	0.0187691			PA3346	2426.01	0.747064	0.220516	3.3878	0.00070455	0.0187691
PA3712	1567.44	0.725581	0.200062	3.62677	0.000286984	0.00911376			PA3712	1567.44	0.725581	0.200062	3.62677	0.000286984	0.00911376
PA4081	142.456	0.716004	0.204798	3.49615	0.000472026	0.0132763			PA4081	142.456	0.716004	0.204798	3.49615	0.000472026	0.0132763
PA0856	1746.06	0.708909	0.203144	3.48969	0.000483588	0.0134339			PA0856	1746.06	0.708909	0.203144	3.48969	0.000483588	0.0134339
PA1368	439.575	0.704856	0.215112	3.27669	0.00105032	0.0260665			PA1368	439.575	0.704856	0.215112	3.27669	0.00105032	0.0260665
PA2478	289.995	0.683096	0.181524	3.76312	0.000167804	0.00575139			PA2478	289.995	0.683096	0.181524	3.76312	0.000167804	0.00575139
PA3097	256.137	0.682886	0.222348	3.07125	0.00213165	0.0460847			PA3097	256.137	0.682886	0.222348	3.07125	0.00213165	0.0460847
PA3100	1131.47	0.669067	0.193915	3.45031	0.000559948	0.0152052			PA3100	1131.47	0.669067	0.193915	3.45031	0.000559948	0.0152052
PA0157	640.772	0.663924	0.156481	4.24286	2.20693e-05	0.000898922			PA0157	640.772	0.663924	0.156481	4.24286	2.20693e-05	0.000898922
PA2525	383.684	0.654526	0.205902	3.17883	0.00147871	0.0342051			PA2525	383.684	0.654526	0.205902	3.17883	0.00147871	0.0342051
PA0456	9516.35	0.630718	0.203157	3.10458	0.00190551	0.0418393			PA0456	9516.35	0.630718	0.203157	3.10458	0.00190551	0.0418393
PA0820	4065.48	0.623579	0.188989	3.29955	0.000968386	0.0247423			PA0820	4065.48	0.623579	0.188989	3.29955	0.000968386	0.0247423
PA1939	9809.29	0.617073	0.171627	3.59543	0.000323851	0.00989329			PA1939	9809.29	0.617073	0.171627	3.59543	0.000323851	0.00989329
PA5529	3138.86	0.539216	0.166656	3.23551	0.00121426	0.0287837			PA5529	3138.86	0.539216	0.166656	3.23551	0.00121426	0.0287837
PA5394	935.035	0.53073	0.144477	3.67345	0.000239298	0.00786606			PA5394	935.035	0.53073	0.144477	3.67345	0.000239298	0.00786606
PA4930	1812.65	-0.311775	0.101431	-3.07378	0.00211368	0.0458727
PA5330	1873.71	-0.443898	0.141664	-3.13347	0.00172755	0.038534
PA5333	1167.35	-0.453215	0.140889	-3.21683	0.00129617	0.0301064
PA4049	1293.12	-0.480266	0.143538	-3.34591	0.000820132	0.0212441
PA2945	1106.6	-0.533451	0.162617	-3.28042	0.00103651	0.0258943
PA3895	900.719	-0.540384	0.155215	-3.48152	0.000498572	0.0137376
PA5160	532.76	-0.560685	0.184137	-3.04494	0.00232726	0.0491786
PA2536	1664.54	-0.580624	0.170845	-3.39855	0.000677447	0.0182198
PA2115	571.808	-0.586693	0.160344	-3.65896	0.000253243	0.00818091
PA1560	434.791	-0.589846	0.167225	-3.52726	0.000419881	0.0121657
PA3315	865.444	-0.629145	0.180033	-3.49462	0.000474744	0.0132763
PA3766	849.32	-0.642289	0.177625	-3.61598	0.00029921	0.0093411
PA4995	1499.63	-0.645942	0.204881	-3.15277	0.00161727	0.036656
PA2611	4743.28	-0.681966	0.209789	-3.25073	0.00115109	0.0276509
PA4406.1	7298.76	-0.749511	0.20531	-3.65064	0.000261588	0.00840221
PA5248	3612.16	-0.780766	0.206544	-3.78015	0.000156734	0.00540491
PA2911	240.996	-0.793848	0.234687	-3.38258	0.000718096	0.0189503
PA1608	795.091	-0.825266	0.205714	-4.01172	6.0278e-05	0.00223408
PA0639	2457.74	-0.85608	0.271806	-3.14959	0.00163497	0.0367607
PA4164	511.174	-0.859932	0.241785	-3.55659	0.000375696	0.0110565
PA3176	163.072	-0.861046	0.261525	-3.2924	0.000993347	0.0250386
PA4371	1580.65	-0.886241	0.279967	-3.16552	0.00154806	0.0352294
PA1333	161.366	-0.900303	0.272985	-3.29799	0.000973793	0.0247678
PA3267	3847.32	-0.933324	0.238907	-3.90664	9.3588e-05	0.00337217
PA0719	365.907	-0.934904	0.204801	-4.56495	4.99623e-06	0.000224671
PA3893	466.697	-0.950152	0.150272	-6.3229	2.56706e-10	2.06135e-08
PA3174	617.026	-0.951438	0.254035	-3.7453	0.000180176	0.00613801
PA4287	89.4846	-0.970714	0.300745	-3.2277	0.00124788	0.0292265
PA0624	9160.08	-0.984943	0.292294	-3.36969	0.000752521	0.019674
PA2419	61.2312	-1.02786	0.31375	-3.27606	0.00105268	0.0260665
PA0968	4865.31	-1.03208	0.245286	-4.20767	2.58017e-05	0.00104339
PA4373	2712.42	-1.05196	0.336824	-3.12318	0.00178907	0.0395432
PA2781	328.703	-1.06775	0.30532	-3.49716	0.000470237	0.0132763
PA0677	68.6518	-1.19375	0.390297	-3.05857	0.00222393	0.0478953
PA3275	543.918	-1.21504	0.398126	-3.0519	0.00227394	0.048416
PA0151	194.154	-1.21597	0.374283	-3.24879	0.00115896	0.0277212
PA4823	28.2139	-1.23629	0.375126	-3.29567	0.000981859	0.0248605
PA4517	847.361	-1.34047	0.345532	-3.87944	0.000104697	0.00374843
PA1243	1311.86	-1.37297	0.265283	-5.1755	2.27297e-07	1.27764e-05
PA2780	470.725	-1.44212	0.193647	-7.44713	9.53913e-14	9.92953e-12
PA4635	642.593	-1.54806	0.433052	-3.57477	0.000350532	0.0105366
PA1318	2127.69	-1.57723	0.452081	-3.48882	0.000485158	0.0134339
PA1955	34.0346	-1.71147	0.545235	-3.13895	0.00169552	0.0379701
PA1320	1617.57	-1.74203	0.474809	-3.6689	0.000243595	0.00791473
PA0803	329.321	-1.82014	0.394895	-4.60919	4.04246e-06	0.000186251
PA1321	910.937	-1.85664	0.450713	-4.11933	3.79974e-05	0.00151478
PA4513	2827.05	-1.86138	0.515866	-3.60826	0.000308253	0.00952026
PA0802	245.561	-1.96632	0.552712	-3.55759	0.000374268	0.0110565
PA2688	357.633	-1.96861	0.582678	-3.37856	0.000728661	0.0191393
PA3268	4984.52	-2.45093	0.544765	-4.49906	6.82545e-06	0.000304491
PA4514	6431.39	-2.65709	0.769397	-3.45347	0.000553421	0.0151009
PA1244	1931.46	-4.90037	0.357379	-13.712	8.60742e-43	3.72172e-40

## Sheet: Estat WT vs lasR rhlR (QS)
ALL DE GENES									DE GENES - INDUCED ONLY									DE GENES - REPRESSED ONLY
gene ID	baseMean	log2FoldChange	lfcSE	stat	pvalue	padj			gene ID	baseMean	log2FoldChange	lfcSE	stat	pvalue	padj			gene ID	baseMean	log2FoldChange	lfcSE	stat	pvalue	padj
PA1430	6893.6	5.34552	0.266183	20.0821	1.05773e-89	5.36905e-86			PA1430	6893.6	5.34552	0.266183	20.0821	1.05773e-89	5.36905e-86			PA5320	5654.17	-0.533086	0.127433	-4.18327	2.87346e-05	0.00270106
PA1432	8307.86	4.80563	0.26389	18.2107	4.24136e-74	7.17639e-71			PA1432	8307.86	4.80563	0.26389	18.2107	4.24136e-74	7.17639e-71			PA2964	2757.4	-0.552486	0.169618	-3.25724	0.00112503	0.042301
PA2303	1080.67	4.67916	0.250506	18.6788	7.35989e-78	1.86794e-74			PA2303	1080.67	4.67916	0.250506	18.6788	7.35989e-78	1.86794e-74			PA2780	470.725	-0.587905	0.170689	-3.4443	0.000572542	0.0261822
PA2302	11519.7	4.2436	0.292314	14.5173	9.41936e-48	9.56253e-45			PA2302	11519.7	4.2436	0.292314	14.5173	9.41936e-48	9.56253e-45			PA4757	5538.72	-0.606047	0.148014	-4.09454	4.23007e-05	0.0036356
PA3906	331.748	4.11873	0.48095	8.56374	1.09267e-17	3.96171e-15			PA3906	331.748	4.11873	0.48095	8.56374	1.09267e-17	3.96171e-15			PA5072	949.447	-0.60866	0.168525	-3.6117	0.000304199	0.0157563
PA3904	4510.94	3.90885	0.384855	10.1567	3.09461e-24	1.74536e-21			PA3904	4510.94	3.90885	0.384855	10.1567	3.09461e-24	1.74536e-21			PA3827	4995.64	-0.625917	0.192531	-3.251	0.00114999	0.0429218
PA2304	1725.44	3.73718	0.3637	10.2754	9.09281e-25	5.76939e-22			PA2304	1725.44	3.73718	0.3637	10.2754	9.09281e-25	5.76939e-22			PA4046	835.571	-0.631173	0.175131	-3.60402	0.000313337	0.0160657
PA2305	4608.98	3.6048	0.238948	15.0861	1.99785e-51	2.53527e-48			PA2305	4608.98	3.6048	0.238948	15.0861	1.99785e-51	2.53527e-48			PA3111	7557.35	-0.649111	0.202601	-3.20388	0.00135587	0.0498725
PA1131	1174.92	3.45625	0.488995	7.06808	1.57097e-12	4.69074e-10			PA1131	1174.92	3.45625	0.488995	7.06808	1.57097e-12	4.69074e-10			PA1580	12818.4	-0.656167	0.166051	-3.9516	7.76305e-05	0.00562932
PA3392	500.631	3.42	0.912902	3.7463	0.000179462	0.0104457			PA3392	500.631	3.42	0.912902	3.7463	0.000179462	0.0104457			PA4840	486.255	-0.661232	0.202705	-3.26204	0.00110612	0.042018
PA3905	574.417	3.39291	0.267734	12.6727	8.37917e-37	7.08878e-34			PA3905	574.417	3.39291	0.267734	12.6727	8.37917e-37	7.08878e-34			PA3979	1506.84	-0.689452	0.208637	-3.30455	0.000951276	0.0371437
PA3476	4922.97	3.39107	0.317145	10.6925	1.1038e-26	8.00411e-24			PA3476	4922.97	3.39107	0.317145	10.6925	1.1038e-26	8.00411e-24			PA5361	1811.09	-0.699687	0.17175	-4.07386	4.62393e-05	0.00380249
PA3391	860.627	3.11159	0.914357	3.40304	0.000666408	0.02901			PA3391	860.627	3.11159	0.914357	3.40304	0.000666408	0.02901			PA2950	10182.5	-0.703508	0.209299	-3.36125	0.000775899	0.0315077
PA3907	290.853	3.07497	0.477911	6.43418	1.24139e-10	3.15066e-08			PA3907	290.853	3.07497	0.477911	6.43418	1.24139e-10	3.15066e-08			PA0592	2630.57	-0.706283	0.181985	-3.88099	0.000104031	0.00704079
PA4677	2505.46	3.04593	0.320901	9.49181	2.27054e-21	8.86559e-19			PA4677	2505.46	3.04593	0.320901	9.49181	2.27054e-21	8.86559e-19			PA4045	2841.96	-0.726324	0.222249	-3.26806	0.00108288	0.0416415
PA2587	7099.63	3.01086	0.315193	9.55242	1.26706e-21	5.35966e-19			PA2587	7099.63	3.01086	0.315193	9.55242	1.26706e-21	5.35966e-19			PA4562	3238.58	-0.731215	0.216542	-3.37678	0.000733393	0.0305139
PA0524	1534.9	2.95531	0.763044	3.87306	0.000107479	0.00704257			PA0524	1534.9	2.95531	0.763044	3.87306	0.000107479	0.00704257			PA5251	1109.28	-0.750608	0.19675	-3.81503	0.000136167	0.00832748
PA3477	8333.91	2.85213	0.289017	9.86838	5.7078e-23	2.89728e-20			PA3477	8333.91	2.85213	0.289017	9.86838	5.7078e-23	2.89728e-20			PA4375	2029.53	-0.758748	0.232656	-3.26125	0.00110922	0.042018
PA2591	1637.95	2.81772	0.287981	9.78441	1.31366e-22	6.06192e-20			PA2591	1637.95	2.81772	0.287981	9.78441	1.31366e-22	6.06192e-20			PA2770	813.099	-0.764992	0.178443	-4.28703	1.81074e-05	0.00176757
PA1431	6013.58	2.61272	0.340321	7.67722	1.6258e-14	5.15786e-12			PA1431	6013.58	2.61272	0.340321	7.67722	1.6258e-14	5.15786e-12			PA5250	3452.15	-0.773823	0.207562	-3.72815	0.000192887	0.0110011
PA3908	1424.46	2.54493	0.519244	4.90122	9.52438e-07	0.000134294			PA3908	1424.46	2.54493	0.519244	4.90122	9.52438e-07	0.000134294			PA4628	3524.66	-0.784136	0.229672	-3.41416	0.0006398	0.0287401
PA2194	7006.71	2.42379	0.444199	5.45654	4.85501e-08	8.49794e-06			PA2194	7006.71	2.42379	0.444199	5.45654	4.85501e-08	8.49794e-06			PA2665	721.521	-0.789076	0.191896	-4.11199	3.92262e-05	0.00343297
PA2193	676.838	2.29619	0.565406	4.06113	4.88366e-05	0.00393484			PA2193	676.838	2.29619	0.565406	4.06113	4.88366e-05	0.00393484			PA2583	5552.45	-0.792981	0.208368	-3.80568	0.000141416	0.00854558
PA3328	679.996	2.17898	0.512816	4.24906	2.14671e-05	0.00205598			PA3328	679.996	2.17898	0.512816	4.24906	2.14671e-05	0.00205598			PA5117	14550.9	-0.795167	0.202461	-3.92751	8.58299e-05	0.00588747
PA3333	1178	2.12872	0.533374	3.99105	6.57825e-05	0.00498376			PA3333	1178	2.12872	0.533374	3.99105	6.57825e-05	0.00498376			PA5194	3955.05	-0.800571	0.235316	-3.40211	0.000668671	0.02901
PA1130	1605.51	2.1118	0.336714	6.27181	3.56869e-10	8.62604e-08			PA1130	1605.51	2.1118	0.336714	6.27181	3.56869e-10	8.62604e-08			PA3473	476.264	-0.806814	0.243485	-3.31361	0.000921008	0.0363951
PA3330	773.644	2.038	0.447119	4.55806	5.16287e-06	0.000582372			PA3330	773.644	2.038	0.447119	4.55806	5.16287e-06	0.000582372			PA5560	48137.8	-0.822763	0.235162	-3.49871	0.000467507	0.0219728
PA2301	492.722	2.01309	0.329679	6.1062	1.02034e-09	2.25184e-07			PA2301	492.722	2.01309	0.329679	6.1062	1.02034e-09	2.25184e-07			PA4569	14084.9	-0.84166	0.213782	-3.937	8.25072e-05	0.00581676
PA1894	930.617	1.96398	0.326411	6.01691	1.77779e-09	3.76002e-07			PA1894	930.617	1.96398	0.326411	6.01691	1.77779e-09	3.76002e-07			PA0944	3713.14	-0.845011	0.240115	-3.5192	0.000432856	0.0205344
PA2195	3533.84	1.93523	0.447485	4.32468	1.52752e-05	0.00154555			PA2195	3533.84	1.93523	0.447485	4.32468	1.52752e-05	0.00154555			PA2998	6020.67	-0.84961	0.228878	-3.71206	0.000205577	0.0115946
PA2592	2470.38	1.88365	0.24385	7.72463	1.12181e-14	3.79622e-12			PA2592	2470.38	1.88365	0.24385	7.72463	1.12181e-14	3.79622e-12			PA3823	8201.22	-0.85683	0.236309	-3.62588	0.000287978	0.0152268
PA1250	293.594	1.87726	0.338973	5.5381	3.05771e-08	5.54319e-06			PA1250	293.594	1.87726	0.338973	5.5381	3.05771e-08	5.54319e-06			PA5156	660.221	-0.871484	0.249809	-3.4886	0.00048556	0.0226119
PA3329	658.263	1.85836	0.484949	3.83206	0.000127074	0.00804787			PA3329	658.263	1.85836	0.484949	3.83206	0.000127074	0.00804787			PA4519	2701.72	-0.88451	0.222877	-3.96861	7.22926e-05	0.00531822
PA0572	2547.35	1.85205	0.283765	6.52671	6.72317e-11	1.79615e-08			PA0572	2547.35	1.85205	0.283765	6.52671	6.72317e-11	1.79615e-08			PA1542	179.799	-0.885513	0.264081	-3.35319	0.000798873	0.0321832
PA1249	14275.6	1.84669	0.370871	4.97934	6.3803e-07	9.28084e-05			PA1249	14275.6	1.84669	0.370871	4.97934	6.3803e-07	9.28084e-05			PA1595	587.249	-0.887693	0.218968	-4.05398	5.03542e-05	0.00399315
PA3331	1304.65	1.81995	0.421182	4.32105	1.55286e-05	0.00154555			PA3331	1304.65	1.81995	0.421182	4.32105	1.55286e-05	0.00154555			PA5492	2065.3	-0.895562	0.187749	-4.77001	1.84221e-06	0.000233776
PA1656	3557.02	1.80566	0.322247	5.60335	2.10253e-08	3.95275e-06			PA1656	3557.02	1.80566	0.322247	5.60335	2.10253e-08	3.95275e-06			PA1791	884.622	-0.904608	0.219171	-4.12741	3.66866e-05	0.00338584
PA1869	1509.43	1.80349	0.332893	5.41764	6.03913e-08	1.02182e-05			PA1869	1509.43	1.80349	0.332893	5.41764	6.03913e-08	1.02182e-05			PA3079	2361.13	-0.920917	0.271117	-3.39675	0.000681908	0.0293336
PA1871	16800.2	1.78348	0.378144	4.71641	2.40038e-06	0.000297179			PA1871	16800.2	1.78348	0.378144	4.71641	2.40038e-06	0.000297179			PA3174	617.026	-0.954226	0.24918	-3.82946	0.000128423	0.00804787
PA1246	956.083	1.73848	0.510466	3.40568	0.000659997	0.02901			PA1246	956.083	1.73848	0.510466	3.40568	0.000659997	0.02901			PA5081	815.427	-0.971898	0.239952	-4.05038	5.11337e-05	0.00399315
PA3327	7909.86	1.72681	0.485676	3.55548	0.000377297	0.0187796			PA3327	7909.86	1.72681	0.485676	3.55548	0.000377297	0.0187796			PA4630	274.907	-0.985427	0.214038	-4.60398	4.14486e-06	0.000489286
PA1251	394.169	1.70325	0.276732	6.15487	7.51411e-10	1.73371e-07			PA1251	394.169	1.70325	0.276732	6.15487	7.51411e-10	1.73371e-07			PA1757	1534.51	-1.01369	0.30137	-3.36361	0.000769295	0.0314915
PA3332	865.026	1.7021	0.474534	3.5869	0.000334639	0.0169863			PA3332	865.026	1.7021	0.474534	3.5869	0.000334639	0.0169863			PA3609	1999.56	-1.01658	0.279088	-3.64252	0.000269977	0.0144524
PA2423	817.102	1.61992	0.31753	5.10163	3.36738e-07	5.51382e-05			PA2423	817.102	1.61992	0.31753	5.10163	3.36738e-07	5.51382e-05			PA4672	14945.8	-1.04672	0.3097	-3.3798	0.000725396	0.0304307
PA3535	769.598	1.49188	0.248886	5.99423	2.04451e-09	4.15117e-07			PA3535	769.598	1.49188	0.248886	5.99423	2.04451e-09	4.15117e-07			PA2970	25099.6	-1.06885	0.31145	-3.43187	0.00059944	0.0271675
PA2939	6878.23	1.45553	0.370442	3.92917	8.52411e-05	0.00588747			PA2939	6878.23	1.45553	0.370442	3.92917	8.52411e-05	0.00588747			PA1302	1438.71	-1.08343	0.320276	-3.38281	0.000717483	0.0303495
PA1248	503.59	1.40245	0.411721	3.40632	0.000658461	0.02901			PA1248	503.59	1.40245	0.411721	3.40632	0.000658461	0.02901			PA0045	1080.74	-1.11577	0.322895	-3.45552	0.000549236	0.0253448
PA3336	1418.15	1.38057	0.426776	3.23487	0.00121697	0.0450901			PA3336	1418.15	1.38057	0.426776	3.23487	0.00121697	0.0450901			PA5139	1772.83	-1.132	0.321199	-3.52428	0.000424638	0.0203345
PA1897	94.0249	1.33459	0.294011	4.53925	5.64538e-06	0.000622955			PA1897	94.0249	1.33459	0.294011	4.53925	5.64538e-06	0.000622955			PA3362	414.839	-1.18326	0.333072	-3.55256	0.000381496	0.0187796
PA4190	1815.84	1.33295	0.279062	4.77653	1.78345e-06	0.000232123			PA4190	1815.84	1.33295	0.279062	4.77653	1.78345e-06	0.000232123			PA0047	1056.02	-1.21879	0.319343	-3.81654	0.000135337	0.00832748
PA1893	219.775	1.31478	0.228963	5.74233	9.3385e-09	1.82316e-06			PA1893	219.775	1.31478	0.228963	5.74233	9.3385e-09	1.82316e-06			PA1303	993.99	-1.27667	0.359145	-3.55474	0.00037835	0.0187796
PA0026	3089.76	1.30627	0.289858	4.50657	6.58826e-06	0.000711532			PA0026	3089.76	1.30627	0.289858	4.50657	6.58826e-06	0.000711532			PA2930	1710.63	-1.29247	0.259597	-4.97876	6.39932e-07	9.28084e-05
PA2081	1680	1.30245	0.279027	4.66783	3.04396e-06	0.000367885			PA2081	1680	1.30245	0.279027	4.66783	3.04396e-06	0.000367885			PA3820	22627	-1.30622	0.358308	-3.64553	0.000266846	0.0144524
PA3326	3898.63	1.30108	0.336076	3.87138	0.000108219	0.00704257			PA3326	3898.63	1.30108	0.336076	3.87138	0.000108219	0.00704257			PA4479	1854.08	-1.47052	0.414195	-3.55032	0.000384767	0.0187796
PA1896	186.599	1.26638	0.25095	5.04633	4.50369e-07	6.95683e-05			PA1896	186.599	1.26638	0.25095	5.04633	4.50369e-07	6.95683e-05			PA3284	289.751	-1.73473	0.38058	-4.55812	5.16128e-06	0.000582372
PA0178	5020.72	1.24798	0.310013	4.02556	5.68401e-05	0.00437152			PA0178	5020.72	1.24798	0.310013	4.02556	5.68401e-05	0.00437152			PA3268	4984.52	-1.78455	0.545142	-3.27355	0.00106207	0.041153
PA1784	659.564	1.22643	0.370252	3.31242	0.000924936	0.0363951			PA1784	659.564	1.22643	0.370252	3.31242	0.000924936	0.0363951			PA5167	3355.81	-1.96199	0.405633	-4.83685	1.31914e-06	0.000180972
PA1663	785.26	1.2193	0.331663	3.67632	0.000236623	0.0131989			PA1663	785.26	1.2193	0.331663	3.67632	0.000236623	0.0131989			PA5168	4913.56	-2.09396	0.468738	-4.46722	7.9243e-06	0.000837995
PA0052	165.177	1.20582	0.331083	3.64204	0.000270484	0.0144524			PA0052	165.177	1.20582	0.331083	3.64204	0.000270484	0.0144524			PA5169	2349.1	-2.30169	0.51893	-4.43545	9.18795e-06	0.000951797
PA1895	209.189	1.17748	0.29556	3.98389	6.77959e-05	0.00506077			PA1895	209.189	1.17748	0.29556	3.98389	6.77959e-05	0.00506077
PA0027	871.262	1.15421	0.228759	5.04553	4.52276e-07	6.95683e-05			PA0027	871.262	1.15421	0.228759	5.04553	4.52276e-07	6.95683e-05
PA3479	8913.51	1.15343	0.326966	3.52768	0.000419225	0.0202665			PA3479	8913.51	1.15343	0.326966	3.52768	0.000419225	0.0202665
PA0143	2928.87	0.950775	0.137128	6.9335	4.10547e-12	1.15774e-09			PA0143	2928.87	0.950775	0.137128	6.9335	4.10547e-12	1.15774e-09
PA4594	1867.13	0.948414	0.258231	3.67273	0.000239969	0.01324			PA4594	1867.13	0.948414	0.258231	3.67273	0.000239969	0.01324
PA2588	1786.35	0.912652	0.224083	4.07283	4.64449e-05	0.00380249			PA2588	1786.35	0.912652	0.224083	4.07283	4.64449e-05	0.00380249
PA1668	764.121	0.875979	0.261773	3.34634	0.000818868	0.0327289			PA1668	764.121	0.875979	0.261773	3.34634	0.000818868	0.0327289
PA2076	252.671	0.870674	0.211612	4.11448	3.88056e-05	0.00343297			PA2076	252.671	0.870674	0.211612	4.11448	3.88056e-05	0.00343297
PA4778	3696.56	0.850256	0.219469	3.87414	0.000107	0.00704257			PA4778	3696.56	0.850256	0.219469	3.87414	0.000107	0.00704257
PA4117	4174.42	0.830673	0.210764	3.94124	8.10614e-05	0.00579532			PA4117	4174.42	0.830673	0.210764	3.94124	8.10614e-05	0.00579532
PA2080	981.847	0.786891	0.192352	4.09088	4.2974e-05	0.0036356			PA2080	981.847	0.786891	0.192352	4.09088	4.2974e-05	0.0036356
PA4869	469.597	0.748746	0.181895	4.11636	3.84905e-05	0.00343297			PA4869	469.597	0.748746	0.181895	4.11636	3.84905e-05	0.00343297
PA3346	2426.01	0.733812	0.216511	3.38926	0.000700811	0.0298934			PA3346	2426.01	0.733812	0.216511	3.38926	0.000700811	0.0298934
PA1433	2416.12	0.680559	0.177096	3.84289	0.000121595	0.00781285			PA1433	2416.12	0.680559	0.177096	3.84289	0.000121595	0.00781285
PA3615	3442.32	0.669964	0.177905	3.76585	0.000165983	0.00991211			PA3615	3442.32	0.669964	0.177905	3.76585	0.000165983	0.00991211
PA2607	2145.25	0.656805	0.175427	3.74403	0.000181092	0.0104457			PA2607	2145.25	0.656805	0.175427	3.74403	0.000181092	0.0104457
PA4955	628.316	0.64037	0.133831	4.78493	1.71044e-06	0.000228479			PA4955	628.316	0.64037	0.133831	4.78493	1.71044e-06	0.000228479
PA2608	576.05	0.629237	0.167284	3.76149	0.000168903	0.00996918			PA2608	576.05	0.629237	0.167284	3.76149	0.000168903	0.00996918
PA5255	5696.33	0.629084	0.186485	3.37338	0.000742518	0.0306424			PA5255	5696.33	0.629084	0.186485	3.37338	0.000742518	0.0306424
PA2949	615.02	0.488601	0.135001	3.61925	0.000295463	0.0154615			PA2949	615.02	0.488601	0.135001	3.61925	0.000295463	0.0154615
PA5320	5654.17	-0.533086	0.127433	-4.18327	2.87346e-05	0.00270106
PA2964	2757.4	-0.552486	0.169618	-3.25724	0.00112503	0.042301
PA2780	470.725	-0.587905	0.170689	-3.4443	0.000572542	0.0261822
PA4757	5538.72	-0.606047	0.148014	-4.09454	4.23007e-05	0.0036356
PA5072	949.447	-0.60866	0.168525	-3.6117	0.000304199	0.0157563
PA3827	4995.64	-0.625917	0.192531	-3.251	0.00114999	0.0429218
PA4046	835.571	-0.631173	0.175131	-3.60402	0.000313337	0.0160657
PA3111	7557.35	-0.649111	0.202601	-3.20388	0.00135587	0.0498725
PA1580	12818.4	-0.656167	0.166051	-3.9516	7.76305e-05	0.00562932
PA4840	486.255	-0.661232	0.202705	-3.26204	0.00110612	0.042018
PA3979	1506.84	-0.689452	0.208637	-3.30455	0.000951276	0.0371437
PA5361	1811.09	-0.699687	0.17175	-4.07386	4.62393e-05	0.00380249
PA2950	10182.5	-0.703508	0.209299	-3.36125	0.000775899	0.0315077
PA0592	2630.57	-0.706283	0.181985	-3.88099	0.000104031	0.00704079
PA4045	2841.96	-0.726324	0.222249	-3.26806	0.00108288	0.0416415
PA4562	3238.58	-0.731215	0.216542	-3.37678	0.000733393	0.0305139
PA5251	1109.28	-0.750608	0.19675	-3.81503	0.000136167	0.00832748
PA4375	2029.53	-0.758748	0.232656	-3.26125	0.00110922	0.042018
PA2770	813.099	-0.764992	0.178443	-4.28703	1.81074e-05	0.00176757
PA5250	3452.15	-0.773823	0.207562	-3.72815	0.000192887	0.0110011
PA4628	3524.66	-0.784136	0.229672	-3.41416	0.0006398	0.0287401
PA2665	721.521	-0.789076	0.191896	-4.11199	3.92262e-05	0.00343297
PA2583	5552.45	-0.792981	0.208368	-3.80568	0.000141416	0.00854558
PA5117	14550.9	-0.795167	0.202461	-3.92751	8.58299e-05	0.00588747
PA5194	3955.05	-0.800571	0.235316	-3.40211	0.000668671	0.02901
PA3473	476.264	-0.806814	0.243485	-3.31361	0.000921008	0.0363951
PA5560	48137.8	-0.822763	0.235162	-3.49871	0.000467507	0.0219728
PA4569	14084.9	-0.84166	0.213782	-3.937	8.25072e-05	0.00581676
PA0944	3713.14	-0.845011	0.240115	-3.5192	0.000432856	0.0205344
PA2998	6020.67	-0.84961	0.228878	-3.71206	0.000205577	0.0115946
PA3823	8201.22	-0.85683	0.236309	-3.62588	0.000287978	0.0152268
PA5156	660.221	-0.871484	0.249809	-3.4886	0.00048556	0.0226119
PA4519	2701.72	-0.88451	0.222877	-3.96861	7.22926e-05	0.00531822
PA1542	179.799	-0.885513	0.264081	-3.35319	0.000798873	0.0321832
PA1595	587.249	-0.887693	0.218968	-4.05398	5.03542e-05	0.00399315
PA5492	2065.3	-0.895562	0.187749	-4.77001	1.84221e-06	0.000233776
PA1791	884.622	-0.904608	0.219171	-4.12741	3.66866e-05	0.00338584
PA3079	2361.13	-0.920917	0.271117	-3.39675	0.000681908	0.0293336
PA3174	617.026	-0.954226	0.24918	-3.82946	0.000128423	0.00804787
PA5081	815.427	-0.971898	0.239952	-4.05038	5.11337e-05	0.00399315
PA4630	274.907	-0.985427	0.214038	-4.60398	4.14486e-06	0.000489286
PA1757	1534.51	-1.01369	0.30137	-3.36361	0.000769295	0.0314915
PA3609	1999.56	-1.01658	0.279088	-3.64252	0.000269977	0.0144524
PA4672	14945.8	-1.04672	0.3097	-3.3798	0.000725396	0.0304307
PA2970	25099.6	-1.06885	0.31145	-3.43187	0.00059944	0.0271675
PA1302	1438.71	-1.08343	0.320276	-3.38281	0.000717483	0.0303495
PA0045	1080.74	-1.11577	0.322895	-3.45552	0.000549236	0.0253448
PA5139	1772.83	-1.132	0.321199	-3.52428	0.000424638	0.0203345
PA3362	414.839	-1.18326	0.333072	-3.55256	0.000381496	0.0187796
PA0047	1056.02	-1.21879	0.319343	-3.81654	0.000135337	0.00832748
PA1303	993.99	-1.27667	0.359145	-3.55474	0.00037835	0.0187796
PA2930	1710.63	-1.29247	0.259597	-4.97876	6.39932e-07	9.28084e-05
PA3820	22627	-1.30622	0.358308	-3.64553	0.000266846	0.0144524
PA4479	1854.08	-1.47052	0.414195	-3.55032	0.000384767	0.0187796
PA3284	289.751	-1.73473	0.38058	-4.55812	5.16128e-06	0.000582372
PA3268	4984.52	-1.78455	0.545142	-3.27355	0.00106207	0.041153
PA5167	3355.81	-1.96199	0.405633	-4.83685	1.31914e-06	0.000180972
PA5168	4913.56	-2.09396	0.468738	-4.46722	7.9243e-06	0.000837995
PA5169	2349.1	-2.30169	0.51893	-4.43545	9.18795e-06	0.000951797

## Sheet: Estat QteE vs WT
ALL DE GENES									DE GENES - INDUCED ONLY									DE GENES - REPRESSED ONLY
gene ID	baseMean	log2FoldChange	lfcSE	stat	pvalue	padj			gene ID	baseMean	log2FoldChange	lfcSE	stat	pvalue	padj			gene ID	baseMean	log2FoldChange	lfcSE	stat	pvalue	padj
PA4211	6721.95	7.02417	0.563247	12.4709	1.07661e-35	1.44086e-33			PA4211	6721.95	7.02417	0.563247	12.4709	1.07661e-35	1.44086e-33			PA4043	1466.56	-0.426183	0.145672	-2.92563	0.00343763	0.0488204
PA1902	2577.87	6.85784	0.475202	14.4314	3.28225e-47	6.83316e-45			PA1902	2577.87	6.85784	0.475202	14.4314	3.28225e-47	6.83316e-45			PA0609	3523.79	-0.463536	0.148127	-3.12932	0.00175212	0.0273574
PA2069	5492.36	6.82708	0.290075	23.5356	1.76358e-122	9.91307e-119			PA2069	5492.36	6.82708	0.290075	23.5356	1.76358e-122	9.91307e-119			PA2541	3963.89	-0.475247	0.152097	-3.12463	0.00178029	0.0276436
PA4213	2571.57	6.69128	0.365958	18.2843	1.10356e-74	8.86156e-72			PA4213	2571.57	6.69128	0.365958	18.2843	1.10356e-74	8.86156e-72			PA2654	2009.95	-0.485888	0.13587	-3.57612	0.000348731	0.00662236
PA1900	5081.5	6.58023	0.378809	17.3708	1.37211e-67	8.56962e-65			PA1900	5081.5	6.58023	0.378809	17.3708	1.37211e-67	8.56962e-65			PA5273	320.04	-0.490704	0.167334	-2.93248	0.0033627	0.0482804
PA1903	5034.27	6.45438	0.361875	17.8359	3.71747e-71	2.61199e-68			PA1903	5034.27	6.45438	0.361875	17.8359	3.71747e-71	2.61199e-68			PA3948	2044.35	-0.528421	0.176136	-3.00006	0.00269923	0.0400158
PA4214	5020.83	6.43081	0.373234	17.23	1.58238e-66	8.89456e-64			PA4214	5020.83	6.43081	0.373234	17.23	1.58238e-66	8.89456e-64			PA1411	400.925	-0.530692	0.147	-3.61016	0.000306009	0.00591091
PA4215	1881.47	6.38102	0.325383	19.6108	1.25018e-85	1.75681e-82			PA4215	1881.47	6.38102	0.325383	19.6108	1.25018e-85	1.75681e-82			PA2789	459.47	-0.534513	0.15694	-3.40584	0.0006596	0.0116959
PA2300	3633.15	6.19456	0.367422	16.8595	8.93401e-64	4.56528e-61			PA2300	3633.15	6.19456	0.367422	16.8595	8.93401e-64	4.56528e-61			PA0415	559.433	-0.55415	0.176694	-3.13621	0.00171145	0.0267968
PA1904	1867.15	6.16166	0.322706	19.0938	2.8451e-81	2.66538e-78			PA1904	1867.15	6.16166	0.322706	19.0938	2.8451e-81	2.66538e-78			PA1863	301.349	-0.555619	0.176663	-3.14507	0.00166045	0.026144
PA1905	1638.83	6.12523	0.302759	20.2314	5.18464e-91	9.7143e-88			PA1905	1638.83	6.12523	0.302759	20.2314	5.18464e-91	9.7143e-88			PA0416	672.829	-0.557368	0.186032	-2.99608	0.00273473	0.0402912
PA4210	1221.35	6.09612	0.317533	19.1984	3.81834e-82	4.29258e-79			PA4210	1221.35	6.09612	0.317533	19.1984	3.81834e-82	4.29258e-79			PA0608	2339.96	-0.564117	0.179221	-3.1476	0.00164614	0.0260042
PA4216	732.278	6.05481	0.417512	14.5021	1.1745e-47	2.53917e-45			PA4216	732.278	6.05481	0.417512	14.5021	1.1745e-47	2.53917e-45			PA4389	2391.42	-0.564132	0.137941	-4.08965	4.32025e-05	0.00103337
PA2068	4138.44	5.98385	0.380361	15.732	9.12744e-56	3.01796e-53			PA2068	4138.44	5.98385	0.380361	15.732	9.12744e-56	3.01796e-53			PA5420	135.875	-0.573476	0.165195	-3.47151	0.000517549	0.00941471
PA1899	1531.89	5.9399	0.286804	20.7106	2.77716e-95	7.8052e-92			PA1899	1531.89	5.9399	0.286804	20.7106	2.77716e-95	7.8052e-92			PA0846	1911.63	-0.576497	0.157247	-3.66619	0.000246195	0.00490731
PA4142	4534.09	5.82287	0.538717	10.8088	3.12853e-27	2.98059e-25			PA4142	4534.09	5.82287	0.538717	10.8088	3.12853e-27	2.98059e-25			PA0410	8057.72	-0.583213	0.187951	-3.10301	0.00191561	0.0295004
PA4212	4102.59	5.81187	0.419988	13.8382	1.49951e-43	2.80958e-41			PA4212	4102.59	5.81187	0.419988	13.8382	1.49951e-43	2.80958e-41			PA0299	3451.03	-0.595196	0.151236	-3.93554	8.30095e-05	0.00186639
PA4141	59639.5	5.7535	0.356976	16.1173	1.92704e-58	7.22126e-56			PA4141	59639.5	5.7535	0.356976	16.1173	1.92704e-58	7.22126e-56			PA3860	720.382	-0.59961	0.189637	-3.16189	0.00156751	0.0251389
PA1901	4130.77	5.66826	0.419423	13.5144	1.28542e-41	2.1251e-39			PA1901	4130.77	5.66826	0.419423	13.5144	1.28542e-41	2.1251e-39			PA2624	11279	-0.603345	0.203658	-2.96253	0.00305119	0.0443171
PA3724	37830.3	5.21871	0.397046	13.1438	1.84613e-39	2.80462e-37			PA3724	37830.3	5.21871	0.397046	13.1438	1.84613e-39	2.80462e-37			PA4021	1483.39	-0.605686	0.184108	-3.28984	0.00100245	0.017127
PA3479	8913.51	5.1993	0.323693	16.0625	4.67599e-58	1.64273e-55			PA3479	8913.51	5.1993	0.323693	16.0625	4.67599e-58	1.64273e-55			PA5063	5183.04	-0.625762	0.165115	-3.78985	0.000150736	0.00319731
PA0997	10522	5.18916	0.369422	14.0467	8.07194e-45	1.62044e-42			PA0997	10522	5.18916	0.369422	14.0467	8.07194e-45	1.62044e-42			PA4816	318.649	-0.639613	0.147742	-4.32926	1.49609e-05	0.000387535
PA3334	350.972	5.14954	0.437574	11.7684	5.68021e-32	6.65176e-30			PA3334	350.972	5.14954	0.437574	11.7684	5.68021e-32	6.65176e-30			PA3959	252.726	-0.644678	0.19736	-3.26651	0.00108882	0.0183791
PA0998	4584.28	5.02722	0.447688	11.2293	2.92822e-29	3.10558e-27			PA0998	4584.28	5.02722	0.447688	11.2293	2.92822e-29	3.10558e-27			PA0409	6434.26	-0.649394	0.20233	-3.20958	0.00132929	0.0215953
PA3478	5492.19	5.02091	0.371935	13.4994	1.576e-41	2.53106e-39			PA3478	5492.19	5.02091	0.371935	13.4994	1.576e-41	2.53106e-39			PA3766	849.32	-0.653329	0.188485	-3.46621	0.000527854	0.00957119
PA3361	3327.38	4.93544	0.398386	12.3886	3.0129e-35	3.93849e-33			PA3361	3327.38	4.93544	0.398386	12.3886	3.0129e-35	3.93849e-33			PA3480	6863.72	-0.655851	0.208374	-3.14746	0.00164695	0.0260042
PA4143	1144.89	4.837	0.444397	10.8844	1.36764e-27	1.37276e-25			PA4143	1144.89	4.837	0.444397	10.8844	1.36764e-27	1.37276e-25			PA5225	3024.63	-0.657899	0.189013	-3.48071	0.000500083	0.00917027
PA0852	11997	4.79401	0.291904	16.4233	1.30353e-60	5.63628e-58			PA0852	11997	4.79401	0.291904	16.4233	1.30353e-60	5.63628e-58			PA0266	4341.7	-0.658187	0.221866	-2.96659	0.00301119	0.0438495
PA1000	5839.71	4.78717	0.355341	13.472	2.28454e-41	3.56706e-39			PA1000	5839.71	4.78717	0.355341	13.472	2.28454e-41	3.56706e-39			PA0626	3248.97	-0.676674	0.231924	-2.91765	0.0035268	0.0498095
PA0996	10276.9	4.71172	0.375691	12.5415	4.42676e-36	6.06899e-34			PA0996	10276.9	4.71172	0.375691	12.5415	4.42676e-36	6.06899e-34			PA4630	274.907	-0.678325	0.217921	-3.11271	0.0018538	0.0287058
PA3329	658.263	4.652	0.466448	9.97324	1.99602e-23	1.62603e-21			PA3329	658.263	4.652	0.466448	9.97324	1.99602e-23	1.62603e-21			PA4692	1282.76	-0.688358	0.222541	-3.09317	0.00198031	0.0302481
PA1869	1509.43	4.64839	0.315234	14.7458	3.27243e-49	8.36105e-47			PA1869	1509.43	4.64839	0.315234	14.7458	3.27243e-49	8.36105e-47			PA3606	329.711	-0.697243	0.199988	-3.48642	0.000489534	0.00902187
PA4209	3677.8	4.63875	0.471663	9.83488	7.96601e-23	6.05094e-21			PA4209	3677.8	4.63875	0.471663	9.83488	7.96601e-23	6.05094e-21			PA2943	648.376	-0.703505	0.222525	-3.16146	0.00156979	0.0251389
PA0999	7610.6	4.61724	0.358978	12.8622	7.34726e-38	1.05895e-35			PA0999	7610.6	4.61724	0.358978	12.8622	7.34726e-38	1.05895e-35			PA5130	1478.88	-0.70476	0.21923	-3.21471	0.00130578	0.0212748
PA4208	4178.22	4.57677	0.280163	16.3361	5.46547e-60	2.19439e-57			PA4208	4178.22	4.57677	0.280163	16.3361	5.46547e-60	2.19439e-57			PA2512	80.3593	-0.709583	0.22925	-3.09524	0.00196654	0.0301197
PA3332	865.026	4.5478	0.463025	9.82193	9.05918e-23	6.78956e-21			PA3332	865.026	4.5478	0.463025	9.82193	9.05918e-23	6.78956e-21			PA2840	6034.3	-0.713164	0.223576	-3.18981	0.00142365	0.0229952
PA1871	16800.2	4.5185	0.376732	11.9939	3.82325e-33	4.77566e-31			PA1871	16800.2	4.5185	0.376732	11.9939	3.82325e-33	4.77566e-31			PA0649	1875.76	-0.714105	0.194378	-3.67379	0.000238975	0.00479933
PA3333	1178	4.51809	0.524114	8.62043	6.67027e-18	4.07539e-16			PA3333	1178	4.51809	0.524114	8.62043	6.67027e-18	4.07539e-16			PA3217	2173.56	-0.726636	0.215626	-3.3699	0.000751962	0.0132087
PA4205	629.631	4.49264	0.294836	15.2378	1.98544e-52	5.87376e-50			PA4205	629.631	4.49264	0.294836	15.2378	1.98544e-52	5.87376e-50			PA0298	3410.21	-0.727266	0.248038	-2.93208	0.003367	0.0482804
PA0122	5975.8	4.48228	0.296333	15.1258	1.09408e-51	2.92849e-49			PA0122	5975.8	4.48228	0.296333	15.1258	1.09408e-51	2.92849e-49			PA3525	6925.23	-0.747439	0.246786	-3.02869	0.00245616	0.0370136
PA3328	679.996	4.45361	0.494308	9.00978	2.0647e-19	1.38163e-17			PA3328	679.996	4.45361	0.494308	9.00978	2.0647e-19	1.38163e-17			PA4683	208.193	-0.77159	0.264565	-2.91644	0.00354049	0.0498774
PA4144	174.835	4.3887	0.399571	10.9835	4.58672e-28	4.68763e-26			PA4144	174.835	4.3887	0.399571	10.9835	4.58672e-28	4.68763e-26			PA2634	5388.76	-0.784678	0.16894	-4.6447	3.40564e-06	9.86759e-05
PA3734	2246.41	4.36379	0.313745	13.9087	5.60719e-44	1.08683e-41			PA3734	2246.41	4.36379	0.313745	13.9087	5.60719e-44	1.08683e-41			PA5276	3384.83	-0.815208	0.217412	-3.7496	0.00017712	0.00370108
PA1001	6527.14	4.35638	0.295555	14.7396	3.5871e-49	8.76656e-47			PA1001	6527.14	4.35638	0.295555	14.7396	3.5871e-49	8.76656e-47			PA4637	242.173	-0.816064	0.236613	-3.44894	0.0005628	0.0101394
PA3331	1304.65	4.3468	0.412857	10.5286	6.37837e-26	5.97547e-24			PA3331	1304.65	4.3468	0.412857	10.5286	6.37837e-26	5.97547e-24			PA5081	815.427	-0.839667	0.241263	-3.4803	0.000500849	0.00917027
PA3335	537.995	4.25218	0.417781	10.178	2.48601e-24	2.14982e-22			PA3335	537.995	4.25218	0.417781	10.178	2.48601e-24	2.14982e-22			PA4327	231.338	-0.864065	0.209904	-4.11648	3.84704e-05	0.000928078
PA4206	1106.98	4.22231	0.289209	14.5995	2.82801e-48	6.62342e-46			PA4206	1106.98	4.22231	0.289209	14.5995	2.82801e-48	6.62342e-46			PA1332	508.113	-0.869469	0.242965	-3.57857	0.000345476	0.00658278
PA3336	1418.15	4.20664	0.422054	9.96706	2.12414e-23	1.70569e-21			PA3336	1418.15	4.20664	0.422054	9.96706	2.12414e-23	1.70569e-21			PA4691	220.52	-0.888093	0.233062	-3.81054	0.000138662	0.00296357
PA1659	714.996	4.19517	0.387049	10.8389	2.25251e-27	2.18299e-25			PA1659	714.996	4.19517	0.387049	10.8389	2.25251e-27	2.18299e-25			PA4922	48813.3	-0.888336	0.291116	-3.05148	0.00227715	0.034501
PA3330	773.644	4.19409	0.43284	9.68969	3.33538e-22	2.46686e-20			PA3330	773.644	4.19409	0.43284	9.68969	3.33538e-22	2.46686e-20			PA1117	534.344	-0.913591	0.184457	-4.95286	7.31289e-07	2.29641e-05
PA4133	19674.7	4.19135	0.582478	7.19573	6.21263e-13	3.11796e-11			PA4133	19674.7	4.19135	0.582478	7.19573	6.21263e-13	3.11796e-11			PA2625	246.464	-0.93072	0.315948	-2.9458	0.00322124	0.0465464
PA5383	104.982	4.17492	0.383718	10.8802	1.43287e-27	1.41301e-25			PA5383	104.982	4.17492	0.383718	10.8802	1.43287e-27	1.41301e-25			PA2428	211.298	-0.943004	0.235284	-4.00794	6.12508e-05	0.00142269
PA2067	614.566	4.1648	0.442647	9.40885	5.01584e-21	3.52426e-19			PA2067	614.566	4.1648	0.442647	9.40885	5.01584e-21	3.52426e-19			PA3472	2960.94	-0.953005	0.24939	-3.82134	0.000132728	0.00285848
PA3520	432.485	4.14567	0.470267	8.81556	1.19088e-18	7.43772e-17			PA3520	432.485	4.14567	0.470267	8.81556	1.19088e-18	7.43772e-17			PA4762	593.172	-0.967858	0.296741	-3.26162	0.00110777	0.0185875
PA1657	685.882	4.09021	0.400274	10.2185	1.63803e-24	1.46149e-22			PA1657	685.882	4.09021	0.400274	10.2185	1.63803e-24	1.46149e-22			PA1333	161.366	-1.03652	0.241752	-4.28754	1.80659e-05	0.000458823
PA0852.1	2064.92	4.08829	0.262797	15.5568	1.43025e-54	4.46635e-52			PA0852.1	2064.92	4.08829	0.262797	15.5568	1.43025e-54	4.46635e-52			PA2847	114.08	-1.04557	0.282936	-3.69545	0.0002195	0.00445419
PA5220	6400.93	4.02745	0.357102	11.2782	1.68222e-29	1.85408e-27			PA5220	6400.93	4.02745	0.357102	11.2782	1.68222e-29	1.85408e-27			PA4919	4223.83	-1.07318	0.246466	-4.35425	1.33521e-05	0.000353392
PA3327	7909.86	4.0094	0.484799	8.27023	1.33698e-16	7.59105e-15			PA3327	7909.86	4.0094	0.484799	8.27023	1.33698e-16	7.59105e-15			PA1608	795.091	-1.07678	0.203845	-5.28234	1.27546e-07	4.31888e-06
PA2066	460.736	3.98148	0.350302	11.3659	6.18489e-30	6.95306e-28			PA2066	460.736	3.98148	0.350302	11.3659	6.18489e-30	6.95306e-28			PA5435	3288.51	-1.11526	0.201418	-5.53706	3.07584e-08	1.10829e-06
PA1219	846.741	3.97536	0.413097	9.62332	6.37398e-22	4.59335e-20			PA1219	846.741	3.97536	0.413097	9.62332	6.37398e-22	4.59335e-20			PA1597	253.108	-1.11664	0.357056	-3.12737	0.0017638	0.0274635
PA1220	339.028	3.88842	0.533498	7.28854	3.13335e-13	1.60114e-11			PA1220	339.028	3.88842	0.533498	7.28854	3.13335e-13	1.60114e-11			PA5304	5052.98	-1.11782	0.375972	-2.97316	0.00294749	0.0430333
PA1660	803.933	3.88163	0.378533	10.2544	1.13082e-24	1.02521e-22			PA1660	803.933	3.88163	0.378533	10.2544	1.13082e-24	1.02521e-22			PA2126.1	790.541	-1.1314	0.351412	-3.2196	0.00128372	0.0210372
PA2195	3533.84	3.79152	0.443913	8.54112	1.32929e-17	8.03433e-16			PA2195	3533.84	3.79152	0.443913	8.54112	1.32929e-17	8.03433e-16			PA5433	434.135	-1.15678	0.2542	-4.55065	5.34793e-06	0.000151822
PA2570	599.61	3.77695	0.402734	9.37828	6.70606e-21	4.65368e-19			PA2570	599.61	3.77695	0.402734	9.37828	6.70606e-21	4.65368e-19			PA3176	163.072	-1.18318	0.242034	-4.88847	1.01621e-06	3.13851e-05
PA4207	4811.45	3.77301	0.24872	15.1697	5.61506e-52	1.57811e-49			PA4207	4811.45	3.77301	0.24872	15.1697	5.61506e-52	1.57811e-49			PA4921	558.921	-1.18805	0.195796	-6.06778	1.29693e-09	5.36032e-08
PA0187	63.6523	3.77026	0.498332	7.56575	3.8562e-14	2.04488e-12			PA0187	63.6523	3.77026	0.498332	7.56575	3.8562e-14	2.04488e-12			PA3281	755.647	-1.18991	0.319426	-3.72516	0.000195189	0.00401889
PA1216	925.428	3.7673	0.421118	8.94593	3.68827e-19	2.41067e-17			PA1216	925.428	3.7673	0.421118	8.94593	3.68827e-19	2.41067e-17			PA3174	617.026	-1.21056	0.251781	-4.808	1.52449e-06	4.55805e-05
PA1658	1976.38	3.75067	0.395883	9.47419	2.6884e-21	1.91285e-19			PA1658	1976.38	3.75067	0.395883	9.47419	2.6884e-21	1.91285e-19			PA4918	665.266	-1.24304	0.410798	-3.02592	0.00247875	0.0372542
PA4134	1917.61	3.74885	0.653316	5.7382	9.56906e-09	3.70949e-07			PA4134	1917.61	3.74885	0.653316	5.7382	9.56906e-09	3.70949e-07			PA5303	6334.65	-1.28705	0.37222	-3.45778	0.000544637	0.00984374
PA1218	4435.1	3.74782	0.367627	10.1946	2.09574e-24	1.84065e-22			PA1218	4435.1	3.74782	0.367627	10.1946	2.09574e-24	1.84065e-22			PA2129	56.4546	-1.3087	0.421969	-3.1014	0.00192605	0.0295802
PA2194	7006.71	3.66898	0.44189	8.30292	1.0158e-16	5.82635e-15			PA2194	7006.71	3.66898	0.44189	8.30292	1.0158e-16	5.82635e-15			PA0150	206.14	-1.33336	0.424774	-3.13899	0.00169534	0.0266187
PA1664	115.623	3.61981	0.356785	10.1456	3.46549e-24	2.87879e-22			PA1664	115.623	3.61981	0.356785	10.1456	3.46549e-24	2.87879e-22			PA5436	2509.93	-1.38125	0.217643	-6.34639	2.20421e-10	9.53068e-09
PA1661	562.287	3.59615	0.403423	8.9141	4.91781e-19	3.14125e-17			PA1661	562.287	3.59615	0.403423	8.9141	4.91781e-19	3.14125e-17			PA5302	3316.26	-1.41037	0.360733	-3.90974	9.23966e-05	0.00205281
PA2193	676.838	3.5953	0.547224	6.57007	5.02919e-11	2.26153e-09			PA2193	676.838	3.5953	0.547224	6.57007	5.02919e-11	2.26153e-09			PA0446	4111.56	-1.42541	0.400315	-3.56073	0.000369825	0.00695245
PA1656	3557.02	3.59094	0.319162	11.2511	2.28654e-29	2.47166e-27			PA1656	3557.02	3.59094	0.319162	11.2511	2.28654e-29	2.47166e-27			PA3175	171.426	-1.46259	0.236175	-6.19283	5.90935e-10	2.47884e-08
PA4078	4639.51	3.54994	0.395022	8.98669	2.54777e-19	1.68483e-17			PA4078	4639.51	3.54994	0.395022	8.98669	2.54777e-19	1.68483e-17			PA0447	3467.05	-1.577	0.402515	-3.91785	8.93409e-05	0.0019928
PA1906	1987.27	3.49082	0.316937	11.0142	3.26332e-28	3.39688e-26			PA1906	1987.27	3.49082	0.316937	11.0142	3.26332e-28	3.39688e-26			PA4232	5035.39	-1.72467	0.473021	-3.64607	0.000266278	0.00523338
PA1666	320.613	3.45345	0.271059	12.7406	3.51624e-37	4.94119e-35			PA1666	320.613	3.45345	0.271059	12.7406	3.51624e-37	4.94119e-35			PA5432	820.902	-1.75441	0.308139	-5.69354	1.2443e-08	4.75795e-07
PA5384	27.2538	3.434	0.62086	5.53104	3.18331e-08	1.13971e-06			PA5384	27.2538	3.434	0.62086	5.53104	3.18331e-08	1.13971e-06			PA4920	4462.15	-1.79313	0.215588	-8.31737	8.99401e-17	5.21189e-15
PA4217	2384.05	3.41751	0.78537	4.35146	1.35231e-05	0.000355203			PA4217	2384.05	3.41751	0.78537	4.35146	1.35231e-05	0.000355203			PA0433	275.456	-1.8288	0.414627	-4.4107	1.03036e-05	0.000279789
PA1665	484.563	3.39292	0.334438	10.1451	3.48262e-24	2.87879e-22			PA1665	484.563	3.39292	0.334438	10.1451	3.48262e-24	2.87879e-22			PA2808	28.8965	-1.87221	0.412713	-4.53635	5.72356e-06	0.000161669
PA1215	1131.81	3.38518	0.322086	10.5102	7.75394e-26	7.14507e-24			PA1215	1131.81	3.38518	0.322086	10.5102	7.75394e-26	7.14507e-24			PA5082	880.533	-2.32696	0.454725	-5.11729	3.09956e-07	1.01887e-05
PA1662	784.188	3.30549	0.431859	7.6541	1.9467e-14	1.07278e-12			PA1662	784.188	3.30549	0.431859	7.6541	1.9467e-14	1.07278e-12			PA3284	289.751	-2.44835	0.388784	-6.29747	3.02545e-10	1.27865e-08
PA4135	1928.52	3.29973	0.467861	7.05279	1.75366e-12	8.49769e-11			PA4135	1928.52	3.29973	0.467861	7.05279	1.75366e-12	8.49769e-11			PA5084	2040.91	-2.52468	0.565334	-4.46582	7.9762e-06	0.000220858
PA0051	294.538	3.26113	0.274635	11.8744	1.60769e-32	1.92273e-30			PA0051	294.538	3.26113	0.274635	11.8744	1.60769e-32	1.92273e-30			PA3283	4619.01	-2.86723	0.401182	-7.14696	8.87208e-13	4.41327e-11
PA1663	785.26	3.20597	0.325505	9.84923	6.90687e-23	5.31829e-21			PA1663	785.26	3.20597	0.325505	9.84923	6.90687e-23	5.31829e-21			PA5083	2495.97	-2.87128	0.576251	-4.98269	6.27052e-07	1.99133e-05
PA1213	276.24	3.19034	0.346876	9.19734	3.66918e-20	2.51517e-18			PA1213	276.24	3.19034	0.346876	9.19734	3.66918e-20	2.51517e-18			PA2807	187.492	-3.14238	0.642273	-4.89259	9.95173e-07	3.09054e-05
PA2331	1662.4	3.17972	0.478168	6.64981	2.93479e-11	1.34117e-09			PA2331	1662.4	3.17972	0.478168	6.64981	2.93479e-11	1.34117e-09			PA3282	235.098	-3.38433	0.4403	-7.68641	1.51322e-14	8.4216e-13
PA5219	578.135	3.14737	0.189661	16.5947	7.61144e-62	3.56532e-59			PA5219	578.135	3.14737	0.189661	16.5947	7.61144e-62	3.56532e-59			PA4228	3895.01	-3.57174	1.07052	-3.33646	0.000848531	0.0146757
PA1668	764.121	3.0969	0.256434	12.0768	1.40074e-33	1.78944e-31			PA1668	764.121	3.0969	0.256434	12.0768	1.40074e-33	1.78944e-31			PA4229	1575.95	-3.72923	1.00819	-3.69893	0.00021651	0.00442546
PA1214	422.969	3.08991	0.34601	8.93013	4.2551e-19	2.74919e-17			PA1214	422.969	3.08991	0.34601	8.93013	4.2551e-19	2.74919e-17			PA4226	9528.33	-3.79934	1.02411	-3.7099	0.000207341	0.00425352
PA2329	544.757	3.01171	0.541357	5.56326	2.64783e-08	9.72774e-07			PA2329	544.757	3.01171	0.541357	5.56326	2.64783e-08	9.72774e-07			PA4222	1202.25	-3.86061	0.897163	-4.30313	1.68405e-05	0.000431733
PA3362	414.839	2.99294	0.330689	9.0506	1.42186e-19	9.62927e-18			PA3362	414.839	2.99294	0.330689	9.0506	1.42186e-19	9.62927e-18			PA4218	2832.95	-3.86267	0.98089	-3.93792	8.21901e-05	0.00185538
PA2565	1515.22	2.98019	0.43805	6.8033	1.02249e-11	4.8707e-10			PA2565	1515.22	2.98019	0.43805	6.8033	1.02249e-11	4.8707e-10			PA4224	1389.05	-3.88803	1.04054	-3.73656	0.000186553	0.00385521
PA2588	1786.35	2.9751	0.217742	13.6634	1.67942e-42	3.04517e-40			PA2588	1786.35	2.9751	0.217742	13.6634	1.67942e-42	3.04517e-40			PA4223	1228.09	-3.89243	0.978214	-3.97912	6.91722e-05	0.00160007
PA3677	944.711	2.93222	0.345019	8.4987	1.91724e-17	1.14647e-15			PA3677	944.711	2.93222	0.345019	8.4987	1.91724e-17	1.14647e-15			PA4230	1623.18	-3.91653	1.01957	-3.84135	0.000122361	0.00265557
PA2030	489.654	2.92271	0.303698	9.62372	6.3491e-22	4.59335e-20			PA2030	489.654	2.92271	0.303698	9.62372	6.3491e-22	4.59335e-20			PA4220	2502.27	-3.94691	0.982343	-4.01785	5.8731e-05	0.00136982
PA2330	1054.44	2.91226	0.565592	5.14906	2.61797e-07	8.70747e-06			PA2330	1054.44	2.91226	0.565592	5.14906	2.61797e-07	8.70747e-06			PA4225	15553.6	-3.98914	1.01506	-3.92998	8.49541e-05	0.0019025
PA1907	309.641	2.86931	0.484411	5.9233	3.15552e-09	1.2853e-07			PA1907	309.641	2.86931	0.484411	5.9233	3.15552e-09	1.2853e-07			PA4221	9096.87	-4.19604	0.961276	-4.36507	1.2708e-05	0.000339308
PA1667	678.84	2.84568	0.209295	13.5965	4.20188e-42	7.38087e-40			PA1667	678.84	2.84568	0.209295	13.5965	4.20188e-42	7.38087e-40			PA4231	3034.2	-4.22237	0.992983	-4.2522	2.11677e-05	0.000528817
PA3326	3898.63	2.8388	0.334703	8.48155	2.22214e-17	1.31481e-15			PA3326	3898.63	2.8388	0.334703	8.48155	2.22214e-17	1.31481e-15			PA4219	1366.91	-4.37682	0.98173	-4.45828	8.26218e-06	0.000227655
PA0188	49.9719	2.77746	0.470999	5.89696	3.70263e-09	1.47606e-07			PA0188	49.9719	2.77746	0.470999	5.89696	3.70263e-09	1.47606e-07
PA1221	1202.4	2.75898	0.334019	8.25996	1.45723e-16	8.19109e-15			PA1221	1202.4	2.75898	0.334019	8.25996	1.45723e-16	8.19109e-15
PA2031	96.0846	2.75112	0.405206	6.78944	1.12569e-11	5.31722e-10			PA2031	96.0846	2.75112	0.405206	6.78944	1.12569e-11	5.31722e-10
PA4917	2956.13	2.73928	0.759264	3.60781	0.000308789	0.0059442			PA4917	2956.13	2.73928	0.759264	3.60781	0.000308789	0.0059442
PA1914	1471.33	2.68846	0.403219	6.66751	2.60179e-11	1.19874e-09			PA1914	1471.33	2.68846	0.403219	6.66751	2.60179e-11	1.19874e-09
PA2328	1267.23	2.67669	0.531479	5.03629	4.74636e-07	1.52453e-05			PA2328	1267.23	2.67669	0.531479	5.03629	4.74636e-07	1.52453e-05
PA2564	3074.79	2.62403	0.370469	7.08299	1.41078e-12	6.95614e-11			PA2564	3074.79	2.62403	0.370469	7.08299	1.41078e-12	6.95614e-11
PA4384	660.848	2.61422	0.219558	11.9067	1.09155e-32	1.33382e-30			PA4384	660.848	2.61422	0.219558	11.9067	1.09155e-32	1.33382e-30
PA1131	1174.92	2.60911	0.476794	5.4722	4.44472e-08	1.54221e-06			PA1131	1174.92	2.60911	0.476794	5.4722	4.44472e-08	1.54221e-06
PA2566	3804.84	2.60331	0.368635	7.06203	1.64082e-12	8.02003e-11			PA2566	3804.84	2.60331	0.368635	7.06203	1.64082e-12	8.02003e-11
PA1212	348.444	2.56179	0.387266	6.61507	3.71369e-11	1.68344e-09			PA1212	348.444	2.56179	0.387266	6.61507	3.71369e-11	1.68344e-09
PA1670	347.158	2.5536	0.257705	9.909	3.80438e-23	2.97006e-21			PA1670	347.158	2.5536	0.257705	9.909	3.80438e-23	2.97006e-21
PA2448	513.866	2.5405	0.195013	13.0273	8.55653e-39	1.26569e-36			PA2448	513.866	2.5405	0.195013	13.0273	8.55653e-39	1.26569e-36
PA1669	1106.27	2.51271	0.173172	14.5099	1.04927e-47	2.35919e-45			PA1669	1106.27	2.51271	0.173172	14.5099	1.04927e-47	2.35919e-45
PA4132	2605.14	2.4704	0.445071	5.55057	2.84732e-08	1.03257e-06			PA4132	2605.14	2.4704	0.445071	5.55057	2.84732e-08	1.03257e-06
PA1130	1605.51	2.43059	0.331963	7.32187	2.44539e-13	1.26106e-11			PA1130	1605.51	2.43059	0.331963	7.32187	2.44539e-13	1.26106e-11
PA4131	12193.2	2.4107	0.557471	4.32436	1.52978e-05	0.000394445			PA4131	12193.2	2.4107	0.557471	4.32436	1.52978e-05	0.000394445
PA2592	2470.38	2.38594	0.240692	9.91285	3.66045e-23	2.89794e-21			PA2592	2470.38	2.38594	0.240692	9.91285	3.66045e-23	2.89794e-21
PA1870	317.197	2.38128	0.464196	5.12989	2.89906e-07	9.58565e-06			PA1870	317.197	2.38128	0.464196	5.12989	2.89906e-07	9.58565e-06
PA3022	11317.8	2.32867	0.171824	13.5526	7.64558e-42	1.3023e-39			PA3022	11317.8	2.32867	0.171824	13.5526	7.64558e-42	1.3023e-39
PA1217	1038.63	2.28895	0.225538	10.1489	3.35282e-24	2.85548e-22			PA1217	1038.63	2.28895	0.225538	10.1489	3.35282e-24	2.85548e-22
PA0522	10.5498	2.26547	0.659279	3.43628	0.00058975	0.010591			PA0522	10.5498	2.26547	0.659279	3.43628	0.00058975	0.010591
PA4739	2122.57	2.2553	0.524199	4.30238	1.68976e-05	0.000431733			PA4739	2122.57	2.2553	0.524199	4.30238	1.68976e-05	0.000431733
PA1671	350.984	2.24363	0.195126	11.4984	1.34409e-30	1.54186e-28			PA1671	350.984	2.24363	0.195126	11.4984	1.34409e-30	1.54186e-28
PA2415	161.775	2.23413	0.592693	3.76946	0.000163603	0.00344423			PA2415	161.775	2.23413	0.592693	3.76946	0.000163603	0.00344423
PA3521	117.754	2.21995	0.629888	3.52435	0.000424526	0.00790153			PA3521	117.754	2.21995	0.629888	3.52435	0.000424526	0.00790153
PA0052	165.177	2.20155	0.289774	7.59747	3.01985e-14	1.61662e-12			PA0052	165.177	2.20155	0.289774	7.59747	3.01985e-14	1.61662e-12
PA5482	1020.73	2.17752	0.592733	3.67369	0.00023907	0.00479933			PA5482	1020.73	2.17752	0.592733	3.67369	0.00023907	0.00479933
PA4129	4270.93	2.17299	0.520648	4.17363	2.99784e-05	0.000735845			PA4129	4270.93	2.17299	0.520648	4.17363	2.99784e-05	0.000735845
PA4128	685.944	2.0852	0.52492	3.97242	7.11462e-05	0.00162566			PA4128	685.944	2.0852	0.52492	3.97242	7.11462e-05	0.00162566
PA0123	756.159	2.0741	0.246743	8.40591	4.24571e-17	2.48595e-15			PA0123	756.159	2.0741	0.246743	8.40591	4.24571e-17	2.48595e-15
PA1898	552.212	2.07153	0.233225	8.88211	6.56047e-19	4.14341e-17			PA1898	552.212	2.07153	0.233225	8.88211	6.56047e-19	4.14341e-17
PA5161	25700.2	2.06941	0.270993	7.6364	2.23375e-14	1.21902e-12			PA5161	25700.2	2.06941	0.270993	7.6364	2.23375e-14	1.21902e-12
PA4130	8799.43	2.0646	0.579179	3.56469	0.000364281	0.00687121			PA4130	8799.43	2.0646	0.579179	3.56469	0.000364281	0.00687121
PA3720	59.0518	2.03696	0.453314	4.49349	7.00648e-06	0.000196917			PA3720	59.0518	2.03696	0.453314	4.49349	7.00648e-06	0.000196917
PA2939	6878.23	2.03448	0.36962	5.50423	3.7078e-08	1.31079e-06			PA2939	6878.23	2.03448	0.36962	5.50423	3.7078e-08	1.31079e-06
PA3476	4922.97	2.03135	0.313884	6.47166	9.69351e-11	4.29033e-09			PA3476	4922.97	2.03135	0.313884	6.47166	9.69351e-11	4.29033e-09
PA2327	475.521	2.02277	0.49072	4.12205	3.75514e-05	0.000917724			PA2327	475.521	2.02277	0.49072	4.12205	3.75514e-05	0.000917724
PA2587	7099.63	1.97954	0.313116	6.32209	2.58053e-10	1.09887e-08			PA2587	7099.63	1.97954	0.313116	6.32209	2.58053e-10	1.09887e-08
PA4140	210.2	1.96252	0.40725	4.81896	1.44311e-06	4.33782e-05			PA4140	210.2	1.96252	0.40725	4.81896	1.44311e-06	4.33782e-05
PA0059	311.637	1.93795	0.48726	3.97724	6.97192e-05	0.00160611			PA0059	311.637	1.93795	0.48726	3.97724	6.97192e-05	0.00160611
PA2274	175.285	1.93562	0.288601	6.70691	1.98783e-11	9.31131e-10			PA2274	175.285	1.93562	0.288601	6.70691	1.98783e-11	9.31131e-10
PA1324	659.12	1.92458	0.453551	4.24335	2.20208e-05	0.000547694			PA1324	659.12	1.92458	0.453551	4.24335	2.20208e-05	0.000547694
PA5481	1740.32	1.90834	0.534818	3.5682	0.000359445	0.00680283			PA5481	1740.32	1.90834	0.534818	3.5682	0.000359445	0.00680283
PA2414	387.27	1.90143	0.541703	3.5101	0.000447931	0.00828231			PA2414	387.27	1.90143	0.541703	3.5101	0.000447931	0.00828231
PA5530	1522.41	1.89133	0.332168	5.69389	1.2418e-08	4.75795e-07			PA5530	1522.41	1.89133	0.332168	5.69389	1.2418e-08	4.75795e-07
PA5267	247.105	1.87741	0.43881	4.27842	1.88227e-05	0.00047445			PA5267	247.105	1.87741	0.43881	4.27842	1.88227e-05	0.00047445
PA4677	2505.46	1.87096	0.315989	5.92097	3.20045e-09	1.29423e-07			PA4677	2505.46	1.87096	0.315989	5.92097	3.20045e-09	1.29423e-07
PA4738	3088.36	1.86732	0.519187	3.59662	0.000322376	0.00616353			PA4738	3088.36	1.86732	0.519187	3.59662	0.000322376	0.00616353
PA4590	345.598	1.86693	0.347231	5.37662	7.58986e-08	2.61734e-06			PA4590	345.598	1.86693	0.347231	5.37662	7.58986e-08	2.61734e-06
PA1183	1872.6	1.86445	0.484558	3.84774	0.000119211	0.00260717			PA1183	1872.6	1.86445	0.484558	3.84774	0.000119211	0.00260717
PA1512	110.832	1.84201	0.381457	4.82886	1.37314e-06	4.1721e-05			PA1512	110.832	1.84201	0.381457	4.82886	1.37314e-06	4.1721e-05
PA1249	14275.6	1.83544	0.370545	4.95335	7.2946e-07	2.29641e-05			PA1249	14275.6	1.83544	0.370545	4.95335	7.2946e-07	2.29641e-05
PA1784	659.564	1.825	0.363135	5.02567	5.01676e-07	1.60223e-05			PA1784	659.564	1.825	0.363135	5.02567	5.01676e-07	1.60223e-05
PA3692	2633.76	1.79855	0.46937	3.83185	0.000127186	0.00274966			PA3692	2633.76	1.79855	0.46937	3.83185	0.000127186	0.00274966
PA3676	2710.22	1.7748	0.322911	5.49627	3.87919e-08	1.36281e-06			PA3676	2710.22	1.7748	0.322911	5.49627	3.87919e-08	1.36281e-06
PA1323	544.248	1.76304	0.428272	4.11664	3.84435e-05	0.000928078			PA1323	544.248	1.76304	0.428272	4.11664	3.84435e-05	0.000928078
PA0270	192.004	1.75361	0.237686	7.37785	1.60869e-13	8.37264e-12			PA0270	192.004	1.75361	0.237686	7.37785	1.60869e-13	8.37264e-12
PA0269	805.944	1.73486	0.200089	8.67043	4.30495e-18	2.65913e-16			PA0269	805.944	1.73486	0.200089	8.67043	4.30495e-18	2.65913e-16
PA2305	4608.98	1.728	0.233569	7.39826	1.37982e-13	7.24859e-12			PA2305	4608.98	1.728	0.233569	7.39826	1.37982e-13	7.24859e-12
PA1874	15930.8	1.71126	0.45718	3.74307	0.000181785	0.0037845			PA1874	15930.8	1.71126	0.45718	3.74307	0.000181785	0.0037845
PA0263	109.618	1.68345	0.345611	4.87094	1.1107e-06	3.41161e-05			PA0263	109.618	1.68345	0.345611	4.87094	1.1107e-06	3.41161e-05
PA4139	312.941	1.68179	0.251077	6.69828	2.1088e-11	9.79635e-10			PA4139	312.941	1.68179	0.251077	6.69828	2.1088e-11	9.79635e-10
PA1875	2697.15	1.65136	0.433155	3.81239	0.000137631	0.00295276			PA1875	2697.15	1.65136	0.433155	3.81239	0.000137631	0.00295276
PA1250	293.594	1.63253	0.323898	5.04026	4.64903e-07	1.50185e-05			PA1250	293.594	1.63253	0.323898	5.04026	4.64903e-07	1.50185e-05
PA1002	2906.55	1.61082	0.413288	3.89759	9.71561e-05	0.00213326			PA1002	2906.55	1.61082	0.413288	3.89759	9.71561e-05	0.00213326
PA0366	1966.2	1.60248	0.221383	7.23851	4.53649e-13	2.29726e-11			PA0366	1966.2	1.60248	0.221383	7.23851	4.53649e-13	2.29726e-11
PA2303	1080.67	1.60008	0.209962	7.62081	2.52079e-14	1.36244e-12			PA2303	1080.67	1.60008	0.209962	7.62081	2.52079e-14	1.36244e-12
PA2302	11519.7	1.58987	0.290092	5.48056	4.23982e-08	1.48025e-06			PA2302	11519.7	1.58987	0.290092	5.48056	4.23982e-08	1.48025e-06
PA5058	2638.84	1.57937	0.284239	5.55647	2.75287e-08	1.0048e-06			PA5058	2638.84	1.57937	0.284239	5.55647	2.75287e-08	1.0048e-06
PA1211	148.89	1.57748	0.418669	3.76786	0.000164653	0.00345341			PA1211	148.89	1.57748	0.418669	3.76786	0.000164653	0.00345341
PA2589	107.439	1.57442	0.281217	5.59861	2.16072e-08	8.09693e-07			PA2589	107.439	1.57442	0.281217	5.59861	2.16072e-08	8.09693e-07
PA5164	6769.53	1.56479	0.278895	5.61068	2.01538e-08	7.60298e-07			PA5164	6769.53	1.56479	0.278895	5.61068	2.01538e-08	7.60298e-07
PA2029	79.3645	1.55633	0.282732	5.5046	3.7e-08	1.31079e-06			PA2029	79.3645	1.55633	0.282732	5.5046	3.7e-08	1.31079e-06
PA2304	1725.44	1.55165	0.355509	4.36458	1.27369e-05	0.000339308			PA2304	1725.44	1.55165	0.355509	4.36458	1.27369e-05	0.000339308
PA3908	1424.46	1.54923	0.513716	3.01572	0.00256367	0.0382239			PA3908	1424.46	1.54923	0.513716	3.01572	0.00256367	0.0382239
PA2176	95.7474	1.53529	0.474786	3.23364	0.00122225	0.0201475			PA2176	95.7474	1.53529	0.474786	3.23364	0.00122225	0.0201475
PA0132	258.081	1.53286	0.259366	5.91003	3.42039e-09	1.37329e-07			PA0132	258.081	1.53286	0.259366	5.91003	3.42039e-09	1.37329e-07
PA2563	1284.33	1.51843	0.33806	4.4916	7.06886e-06	0.000197682			PA2563	1284.33	1.51843	0.33806	4.4916	7.06886e-06	0.000197682
PA0572	2547.35	1.5116	0.281931	5.36161	8.24832e-08	2.80993e-06			PA0572	2547.35	1.5116	0.281931	5.36161	8.24832e-08	2.80993e-06
PA1877	593.05	1.4899	0.409881	3.63497	0.000278016	0.00542614			PA1877	593.05	1.4899	0.409881	3.63497	0.000278016	0.00542614
PA3475	1078.32	1.45907	0.223274	6.5349	6.36526e-11	2.83962e-09			PA3475	1078.32	1.45907	0.223274	6.5349	6.36526e-11	2.83962e-09
PA3907	290.853	1.45485	0.441203	3.29747	0.00097561	0.0167209			PA3907	290.853	1.45485	0.441203	3.29747	0.00097561	0.0167209
PA5059	916.391	1.44944	0.278084	5.21224	1.86577e-07	6.27993e-06			PA5059	916.391	1.44944	0.278084	5.21224	1.86577e-07	6.27993e-06
PA0521	145.028	1.44551	0.442493	3.26673	0.00108797	0.0183791			PA0521	145.028	1.44551	0.442493	3.26673	0.00108797	0.0183791
PA0534	1146.21	1.44482	0.43134	3.34962	0.000809239	0.0141265			PA0534	1146.21	1.44482	0.43134	3.34962	0.000809239	0.0141265
PA2301	492.722	1.4216	0.320872	4.43043	9.40456e-06	0.000256617			PA2301	492.722	1.4216	0.320872	4.43043	9.40456e-06	0.000256617
PA2196	674.951	1.41205	0.308461	4.57773	4.70058e-06	0.000134122			PA2196	674.951	1.41205	0.308461	4.57773	4.70058e-06	0.000134122
PA3904	4510.94	1.37738	0.380226	3.62252	0.000291745	0.00565482			PA3904	4510.94	1.37738	0.380226	3.62252	0.000291745	0.00565482
PA2927	626.048	1.34601	0.250563	5.37195	7.78885e-08	2.66958e-06			PA2927	626.048	1.34601	0.250563	5.37195	7.78885e-08	2.66958e-06
PA5163	10261.7	1.34501	0.232838	5.77658	7.62321e-09	2.9757e-07			PA5163	10261.7	1.34501	0.232838	5.77658	7.62321e-09	2.9757e-07
PA1876	5678.25	1.33757	0.365807	3.65649	0.000255694	0.00504819			PA1876	5678.25	1.33757	0.365807	3.65649	0.000255694	0.00504819
PA3691	1066.53	1.33742	0.384529	3.47808	0.000505025	0.00921671			PA3691	1066.53	1.33742	0.384529	3.47808	0.000505025	0.00921671
PA1251	394.169	1.3337	0.264236	5.04738	4.47902e-07	1.45529e-05			PA1251	394.169	1.3337	0.264236	5.04738	4.47902e-07	1.45529e-05
PA0049	421.289	1.33077	0.407805	3.26325	0.00110142	0.0185362			PA0049	421.289	1.33077	0.407805	3.26325	0.00110142	0.0185362
PA1873	68.8322	1.32533	0.305686	4.33561	1.45355e-05	0.00038002			PA1873	68.8322	1.32533	0.305686	4.33561	1.45355e-05	0.00038002
PA2070	240.975	1.28956	0.329945	3.9084	9.29096e-05	0.00205608			PA2070	240.975	1.28956	0.329945	3.9084	9.29096e-05	0.00205608
PA0271	108.053	1.28071	0.251197	5.09845	3.42441e-07	1.11911e-05			PA0271	108.053	1.28071	0.251197	5.09845	3.42441e-07	1.11911e-05
PA1894	930.617	1.2804	0.322734	3.96737	7.2669e-05	0.00165373			PA1894	930.617	1.2804	0.322734	3.96737	7.2669e-05	0.00165373
PA3890	370.252	1.27908	0.4244	3.01384	0.00257963	0.03836			PA3890	370.252	1.27908	0.4244	3.01384	0.00257963	0.03836
PA2326	124.338	1.27726	0.294692	4.33423	1.4627e-05	0.000380641			PA2326	124.338	1.27726	0.294692	4.33423	1.4627e-05	0.000380641
PA5157	165.937	1.2716	0.346735	3.66736	0.000245071	0.00490229			PA5157	165.937	1.2716	0.346735	3.66736	0.000245071	0.00490229
PA4778	3696.56	1.27045	0.218471	5.81519	6.05643e-09	2.38064e-07			PA4778	3696.56	1.27045	0.218471	5.81519	6.05643e-09	2.38064e-07
PA3032	586.707	1.26958	0.433732	2.92712	0.00342119	0.0488084			PA3032	586.707	1.26958	0.433732	2.92712	0.00342119	0.0488084
PA4591	375.662	1.26609	0.19974	6.33868	2.31746e-10	9.94386e-09			PA4591	375.662	1.26609	0.19974	6.33868	2.31746e-10	9.94386e-09
PA0365	605.638	1.25747	0.270991	4.64025	3.47986e-06	0.000100309			PA0365	605.638	1.25747	0.270991	4.64025	3.47986e-06	0.000100309
PA3371	228.924	1.25609	0.387065	3.24517	0.00117379	0.0194262			PA3371	228.924	1.25609	0.387065	3.24517	0.00117379	0.0194262
PA5221	2454.05	1.25104	0.215119	5.81558	6.04246e-09	2.38064e-07			PA5221	2454.05	1.25104	0.215119	5.81558	6.04246e-09	2.38064e-07
PA4127	266.139	1.24975	0.262068	4.76879	1.85338e-06	5.45437e-05			PA4127	266.139	1.24975	0.262068	4.76879	1.85338e-06	5.45437e-05
PA3905	574.417	1.24919	0.22377	5.5825	2.37089e-08	8.82567e-07			PA3905	574.417	1.24919	0.22377	5.5825	2.37089e-08	8.82567e-07
PA2192	76.5781	1.24732	0.413212	3.0186	0.00253943	0.0379631			PA2192	76.5781	1.24732	0.413212	3.0186	0.00253943	0.0379631
PA3292	174.674	1.2419	0.351684	3.5313	0.000413518	0.0077222			PA3292	174.674	1.2419	0.351684	3.5313	0.000413518	0.0077222
PA2591	1637.95	1.2404	0.283251	4.37915	1.19143e-05	0.000321973			PA2591	1637.95	1.2404	0.283251	4.37915	1.19143e-05	0.000321973
PA5460	77.1428	1.23439	0.360446	3.42461	0.00061568	0.0110215			PA5460	77.1428	1.23439	0.360446	3.42461	0.00061568	0.0110215
PA2275	219.608	1.2227	0.253369	4.82579	1.39451e-06	4.21426e-05			PA2275	219.608	1.2227	0.253369	4.82579	1.39451e-06	4.21426e-05
PA0762	10319.2	1.22213	0.30321	4.03064	5.56246e-05	0.00130823			PA0762	10319.2	1.22213	0.30321	4.03064	5.56246e-05	0.00130823
PA3785	242.4	1.21709	0.287768	4.22942	2.34294e-05	0.000580163			PA3785	242.4	1.21709	0.287768	4.22942	2.34294e-05	0.000580163
PA3104	1191.68	1.20031	0.201287	5.96318	2.47379e-09	1.01498e-07			PA3104	1191.68	1.20031	0.201287	5.96318	2.47379e-09	1.01498e-07
PA3477	8333.91	1.18362	0.288005	4.10973	3.96114e-05	0.00095152			PA3477	8333.91	1.18362	0.288005	4.10973	3.96114e-05	0.00095152
PA1938	2054.78	1.17267	0.18328	6.39824	1.57173e-10	6.8486e-09			PA1938	2054.78	1.17267	0.18328	6.39824	1.57173e-10	6.8486e-09
PA3784	1581.3	1.17192	0.300485	3.9001	9.61527e-05	0.00211951			PA3784	1581.3	1.17192	0.300485	3.9001	9.61527e-05	0.00211951
PA1897	94.0249	1.17186	0.26833	4.36723	1.25831e-05	0.00033842			PA1897	94.0249	1.17186	0.26833	4.36723	1.25831e-05	0.00033842
PA5162	5370.58	1.16997	0.274916	4.25573	2.08371e-05	0.000522882			PA5162	5370.58	1.16997	0.274916	4.25573	2.08371e-05	0.000522882
PA3678	1265.04	1.15673	0.252481	4.58144	4.61777e-06	0.000132431			PA3678	1265.04	1.15673	0.252481	4.58144	4.61777e-06	0.000132431
PA0236	229.701	1.1524	0.204154	5.64479	1.65382e-08	6.28117e-07			PA0236	229.701	1.1524	0.204154	5.64479	1.65382e-08	6.28117e-07
PA3535	769.598	1.12391	0.240965	4.66421	3.09801e-06	9.02276e-05			PA3535	769.598	1.12391	0.240965	4.66421	3.09801e-06	9.02276e-05
PA2595	160.512	1.1236	0.258084	4.35361	1.33913e-05	0.000353392			PA2595	160.512	1.1236	0.258084	4.35361	1.33913e-05	0.000353392
PA2299	249.878	1.11851	0.333246	3.35641	0.000789606	0.0138267			PA2299	249.878	1.11851	0.333246	3.35641	0.000789606	0.0138267
PA1939	9809.29	1.09485	0.170703	6.41378	1.41958e-10	6.23397e-09			PA1939	9809.29	1.09485	0.170703	6.41378	1.41958e-10	6.23397e-09
PA0480	89.1258	1.09377	0.268676	4.07098	4.68164e-05	0.00111036			PA0480	89.1258	1.09377	0.268676	4.07098	4.68164e-05	0.00111036
PA0520	833.542	1.08763	0.286848	3.79167	0.000149638	0.00318604			PA0520	833.542	1.08763	0.286848	3.79167	0.000149638	0.00318604
PA3105	2638.64	1.08474	0.17674	6.13748	8.38421e-10	3.49094e-08			PA3105	2638.64	1.08474	0.17674	6.13748	8.38421e-10	3.49094e-08
PA2298	230.54	1.08358	0.320002	3.38617	0.000708747	0.0124886			PA2298	230.54	1.08358	0.320002	3.38617	0.000708747	0.0124886
PA3690	3071.42	1.074	0.193045	5.56345	2.64485e-08	9.72774e-07			PA3690	3071.42	1.074	0.193045	5.56345	2.64485e-08	9.72774e-07
PA0144	453.289	1.07394	0.224123	4.79173	1.65348e-06	4.89168e-05			PA0144	453.289	1.07394	0.224123	4.79173	1.65348e-06	4.89168e-05
PA3790	1398.34	1.06824	0.220232	4.85053	1.23134e-06	3.76161e-05			PA3790	1398.34	1.06824	0.220232	4.85053	1.23134e-06	3.76161e-05
PA3293	149.868	1.05826	0.354968	2.98129	0.00287036	0.0421261			PA3293	149.868	1.05826	0.354968	2.98129	0.00287036	0.0421261
PA1895	209.189	1.05025	0.286962	3.6599	0.00025231	0.00501143			PA1895	209.189	1.05025	0.286962	3.6599	0.00025231	0.00501143
PA3718	136.175	1.04925	0.214361	4.89475	9.84323e-07	3.07382e-05			PA3718	136.175	1.04925	0.214361	4.89475	9.84323e-07	3.07382e-05
PA2922	28.6978	1.04572	0.358081	2.92034	0.0034965	0.0495058			PA2922	28.6978	1.04572	0.358081	2.92034	0.0034965	0.0495058
PA3789	355.538	1.02028	0.298307	3.42023	0.000625673	0.0111648			PA3789	355.538	1.02028	0.298307	3.42023	0.000625673	0.0111648
PA0938	23111.6	1.01306	0.307225	3.29744	0.000975707	0.0167209			PA0938	23111.6	1.01306	0.307225	3.29744	0.000975707	0.0167209
PA2763	52.5914	1.0125	0.28446	3.55938	0.000371727	0.00696492			PA2763	52.5914	1.0125	0.28446	3.55938	0.000371727	0.00696492
PA0855	798.974	0.986908	0.304144	3.24487	0.00117504	0.0194262			PA0855	798.974	0.986908	0.304144	3.24487	0.00117504	0.0194262
PA2532	7309.11	0.974936	0.242198	4.02537	5.68855e-05	0.00133231			PA2532	7309.11	0.974936	0.242198	4.02537	5.68855e-05	0.00133231
PA2297	155.452	0.974023	0.266401	3.65622	0.000255957	0.00504819			PA2297	155.452	0.974023	0.266401	3.65622	0.000255957	0.00504819
PA3487	817.526	0.969047	0.251909	3.84681	0.000119667	0.00260717			PA3487	817.526	0.969047	0.251909	3.84681	0.000119667	0.00260717
PA5023	1068.47	0.945672	0.299435	3.15819	0.00158754	0.0252793			PA5023	1068.47	0.945672	0.299435	3.15819	0.00158754	0.0252793
PA0143	2928.87	0.945156	0.135147	6.99355	2.68023e-12	1.28766e-10			PA0143	2928.87	0.945156	0.135147	6.99355	2.68023e-12	1.28766e-10
PA4519	2701.72	0.939266	0.2228	4.21574	2.48956e-05	0.000613765			PA4519	2701.72	0.939266	0.2228	4.21574	2.48956e-05	0.000613765
PA5498	6042.55	0.934754	0.210507	4.44049	8.97539e-06	0.000246101			PA5498	6042.55	0.934754	0.210507	4.44049	8.97539e-06	0.000246101
PA2081	1680	0.927635	0.277298	3.34526	0.000822045	0.0143056			PA2081	1680	0.927635	0.277298	3.34526	0.000822045	0.0143056
PA4916	998.372	0.919094	0.285168	3.22299	0.0012686	0.0208503			PA4916	998.372	0.919094	0.285168	3.22299	0.0012686	0.0208503
PA4204	355.124	0.906064	0.28475	3.18196	0.00146282	0.0235603			PA4204	355.124	0.906064	0.28475	3.18196	0.00146282	0.0235603
PA3023	336.092	0.904519	0.309188	2.92547	0.0034394	0.0488204			PA3023	336.092	0.904519	0.309188	2.92547	0.0034394	0.0488204
PA0851	185.29	0.903496	0.27151	3.32767	0.000875757	0.0151001			PA0851	185.29	0.903496	0.27151	3.32767	0.000875757	0.0151001
PA0436	1063.01	0.902518	0.174363	5.1761	2.26575e-07	7.58083e-06			PA0436	1063.01	0.902518	0.174363	5.1761	2.26575e-07	7.58083e-06
PA1129	170.527	0.901048	0.22876	3.93884	8.18769e-05	0.00185538			PA1129	170.527	0.901048	0.22876	3.93884	8.18769e-05	0.00185538
PA2878	63.5027	0.888284	0.261658	3.39483	0.000686707	0.0121383			PA2878	63.5027	0.888284	0.261658	3.39483	0.000686707	0.0121383
PA1592	1307.47	0.886525	0.297508	2.97983	0.00288405	0.0422168			PA1592	1307.47	0.886525	0.297508	2.97983	0.00288405	0.0422168
PA0364	186.362	0.873202	0.239794	3.64147	0.000271082	0.00530924			PA0364	186.362	0.873202	0.239794	3.64147	0.000271082	0.00530924
PA4394	5631.87	0.871717	0.26773	3.25596	0.0011301	0.0188496			PA4394	5631.87	0.871717	0.26773	3.25596	0.0011301	0.0188496
PA5160	532.76	0.856141	0.181577	4.71504	2.41666e-06	7.07502e-05			PA5160	532.76	0.856141	0.181577	4.71504	2.41666e-06	7.07502e-05
PA1872	1101.13	0.849509	0.198165	4.28687	1.81211e-05	0.000458823			PA1872	1101.13	0.849509	0.198165	4.28687	1.81211e-05	0.000458823
PA2664	159.666	0.848386	0.229481	3.69697	0.000218185	0.00444354			PA2664	159.666	0.848386	0.229481	3.69697	0.000218185	0.00444354
PA0027	871.262	0.844938	0.225833	3.74143	0.000182975	0.00379522			PA0027	871.262	0.844938	0.225833	3.74143	0.000182975	0.00379522
PA2079	553.765	0.818747	0.202487	4.04344	5.26717e-05	0.00124398			PA2079	553.765	0.818747	0.202487	4.04344	5.26717e-05	0.00124398
PA1341	5499.53	0.809504	0.251716	3.21594	0.00130016	0.0212448			PA1341	5499.53	0.809504	0.251716	3.21594	0.00130016	0.0212448
PA5165	2424.27	0.808176	0.180487	4.47775	7.54344e-06	0.000209909			PA5165	2424.27	0.808176	0.180487	4.47775	7.54344e-06	0.000209909
PA4145	439.952	0.807906	0.224274	3.60231	0.000315397	0.00605067			PA4145	439.952	0.807906	0.224274	3.60231	0.000315397	0.00605067
PA2707	2322.64	0.80631	0.24636	3.27289	0.00106452	0.0180776			PA2707	2322.64	0.80631	0.24636	3.27289	0.00106452	0.0180776
PA0462	660.684	0.801479	0.267214	2.99939	0.00270521	0.0400158			PA0462	660.684	0.801479	0.267214	2.99939	0.00270521	0.0400158
PA3294	356.422	0.793054	0.218745	3.62548	0.000288431	0.00560993			PA3294	356.422	0.793054	0.218745	3.62548	0.000288431	0.00560993
PA4623	1048.7	0.787909	0.260634	3.02304	0.00250246	0.0375102			PA4623	1048.7	0.787909	0.260634	3.02304	0.00250246	0.0375102
PA1896	186.599	0.783389	0.238887	3.27933	0.00104055	0.0177241			PA1896	186.599	0.783389	0.238887	3.27933	0.00104055	0.0177241
PA2080	981.847	0.773494	0.189217	4.08788	4.35336e-05	0.00103688			PA2080	981.847	0.773494	0.189217	4.08788	4.35336e-05	0.00103688
PA2478	289.995	0.761891	0.185046	4.11731	3.83327e-05	0.000928078			PA2478	289.995	0.761891	0.185046	4.11731	3.83327e-05	0.000928078
PA1430	6893.6	0.76116	0.259013	2.9387	0.00329592	0.0475035			PA1430	6893.6	0.76116	0.259013	2.9387	0.00329592	0.0475035
PA2915	585.683	0.759934	0.253675	2.9957	0.00273817	0.0402912			PA2915	585.683	0.759934	0.253675	2.9957	0.00273817	0.0402912
PA4117	4174.42	0.738136	0.210108	3.51313	0.000442858	0.00821553			PA4117	4174.42	0.738136	0.210108	3.51313	0.000442858	0.00821553
PA1127	721.422	0.71941	0.236237	3.04529	0.00232459	0.0351251			PA1127	721.422	0.71941	0.236237	3.04529	0.00232459	0.0351251
PA3100	1131.47	0.715708	0.189215	3.78251	0.000155255	0.00328078			PA3100	1131.47	0.715708	0.189215	3.78251	0.000155255	0.00328078
PA1893	219.775	0.709601	0.218213	3.25188	0.00114646	0.0190659			PA1893	219.775	0.709601	0.218213	3.25188	0.00114646	0.0190659
PA2886	967.286	0.708536	0.225107	3.14756	0.00164641	0.0260042			PA2886	967.286	0.708536	0.225107	3.14756	0.00164641	0.0260042
PA3103	1512.04	0.703726	0.146634	4.7992	1.593e-06	4.73771e-05			PA3103	1512.04	0.703726	0.146634	4.7992	1.593e-06	4.73771e-05
PA4589	98.9927	0.690682	0.233608	2.95659	0.00311065	0.0450643			PA4589	98.9927	0.690682	0.233608	2.95659	0.00311065	0.0450643
PA3486	483.656	0.683246	0.171975	3.97294	7.0991e-05	0.00162566			PA3486	483.656	0.683246	0.171975	3.97294	7.0991e-05	0.00162566
PA1169	174.358	0.675545	0.198007	3.41173	0.000645532	0.0114827			PA1169	174.358	0.675545	0.198007	3.41173	0.000645532	0.0114827
PA2076	252.671	0.651136	0.199751	3.25974	0.00111514	0.0186553			PA2076	252.671	0.651136	0.199751	3.25974	0.00111514	0.0186553
PA3363	144.719	0.634316	0.200802	3.15892	0.00158356	0.0252793			PA3363	144.719	0.634316	0.200802	3.15892	0.00158356	0.0252793
PA4136	178.737	0.612944	0.199885	3.06648	0.00216596	0.032905			PA4136	178.737	0.612944	0.199885	3.06648	0.00216596	0.032905
PA3474	918.403	0.595128	0.193219	3.08007	0.00206951	0.031525			PA3474	918.403	0.595128	0.193219	3.08007	0.00206951	0.031525
PA5159	565.734	0.558801	0.151766	3.68199	0.000231416	0.0046791			PA5159	565.734	0.558801	0.151766	3.68199	0.000231416	0.0046791
PA0831	1372.69	0.556943	0.179414	3.10423	0.00190775	0.02946			PA0831	1372.69	0.556943	0.179414	3.10423	0.00190775	0.02946
PA4201	872.118	0.466956	0.159364	2.93012	0.0033883	0.0484622			PA4201	872.118	0.466956	0.159364	2.93012	0.0033883	0.0484622
PA1288	9900.61	0.452364	0.135445	3.33983	0.000838296	0.0145434			PA1288	9900.61	0.452364	0.135445	3.33983	0.000838296	0.0145434
PA5295	2867.79	0.394663	0.123398	3.1983	0.00138242	0.0223937			PA5295	2867.79	0.394663	0.123398	3.1983	0.00138242	0.0223937
PA4043	1466.56	-0.426183	0.145672	-2.92563	0.00343763	0.0488204
PA0609	3523.79	-0.463536	0.148127	-3.12932	0.00175212	0.0273574
PA2541	3963.89	-0.475247	0.152097	-3.12463	0.00178029	0.0276436
PA2654	2009.95	-0.485888	0.13587	-3.57612	0.000348731	0.00662236
PA5273	320.04	-0.490704	0.167334	-2.93248	0.0033627	0.0482804
PA3948	2044.35	-0.528421	0.176136	-3.00006	0.00269923	0.0400158
PA1411	400.925	-0.530692	0.147	-3.61016	0.000306009	0.00591091
PA2789	459.47	-0.534513	0.15694	-3.40584	0.0006596	0.0116959
PA0415	559.433	-0.55415	0.176694	-3.13621	0.00171145	0.0267968
PA1863	301.349	-0.555619	0.176663	-3.14507	0.00166045	0.026144
PA0416	672.829	-0.557368	0.186032	-2.99608	0.00273473	0.0402912
PA0608	2339.96	-0.564117	0.179221	-3.1476	0.00164614	0.0260042
PA4389	2391.42	-0.564132	0.137941	-4.08965	4.32025e-05	0.00103337
PA5420	135.875	-0.573476	0.165195	-3.47151	0.000517549	0.00941471
PA0846	1911.63	-0.576497	0.157247	-3.66619	0.000246195	0.00490731
PA0410	8057.72	-0.583213	0.187951	-3.10301	0.00191561	0.0295004
PA0299	3451.03	-0.595196	0.151236	-3.93554	8.30095e-05	0.00186639
PA3860	720.382	-0.59961	0.189637	-3.16189	0.00156751	0.0251389
PA2624	11279	-0.603345	0.203658	-2.96253	0.00305119	0.0443171
PA4021	1483.39	-0.605686	0.184108	-3.28984	0.00100245	0.017127
PA5063	5183.04	-0.625762	0.165115	-3.78985	0.000150736	0.00319731
PA4816	318.649	-0.639613	0.147742	-4.32926	1.49609e-05	0.000387535
PA3959	252.726	-0.644678	0.19736	-3.26651	0.00108882	0.0183791
PA0409	6434.26	-0.649394	0.20233	-3.20958	0.00132929	0.0215953
PA3766	849.32	-0.653329	0.188485	-3.46621	0.000527854	0.00957119
PA3480	6863.72	-0.655851	0.208374	-3.14746	0.00164695	0.0260042
PA5225	3024.63	-0.657899	0.189013	-3.48071	0.000500083	0.00917027
PA0266	4341.7	-0.658187	0.221866	-2.96659	0.00301119	0.0438495
PA0626	3248.97	-0.676674	0.231924	-2.91765	0.0035268	0.0498095
PA4630	274.907	-0.678325	0.217921	-3.11271	0.0018538	0.0287058
PA4692	1282.76	-0.688358	0.222541	-3.09317	0.00198031	0.0302481
PA3606	329.711	-0.697243	0.199988	-3.48642	0.000489534	0.00902187
PA2943	648.376	-0.703505	0.222525	-3.16146	0.00156979	0.0251389
PA5130	1478.88	-0.70476	0.21923	-3.21471	0.00130578	0.0212748
PA2512	80.3593	-0.709583	0.22925	-3.09524	0.00196654	0.0301197
PA2840	6034.3	-0.713164	0.223576	-3.18981	0.00142365	0.0229952
PA0649	1875.76	-0.714105	0.194378	-3.67379	0.000238975	0.00479933
PA3217	2173.56	-0.726636	0.215626	-3.3699	0.000751962	0.0132087
PA0298	3410.21	-0.727266	0.248038	-2.93208	0.003367	0.0482804
PA3525	6925.23	-0.747439	0.246786	-3.02869	0.00245616	0.0370136
PA4683	208.193	-0.77159	0.264565	-2.91644	0.00354049	0.0498774
PA2634	5388.76	-0.784678	0.16894	-4.6447	3.40564e-06	9.86759e-05
PA5276	3384.83	-0.815208	0.217412	-3.7496	0.00017712	0.00370108
PA4637	242.173	-0.816064	0.236613	-3.44894	0.0005628	0.0101394
PA5081	815.427	-0.839667	0.241263	-3.4803	0.000500849	0.00917027
PA4327	231.338	-0.864065	0.209904	-4.11648	3.84704e-05	0.000928078
PA1332	508.113	-0.869469	0.242965	-3.57857	0.000345476	0.00658278
PA4691	220.52	-0.888093	0.233062	-3.81054	0.000138662	0.00296357
PA4922	48813.3	-0.888336	0.291116	-3.05148	0.00227715	0.034501
PA1117	534.344	-0.913591	0.184457	-4.95286	7.31289e-07	2.29641e-05
PA2625	246.464	-0.93072	0.315948	-2.9458	0.00322124	0.0465464
PA2428	211.298	-0.943004	0.235284	-4.00794	6.12508e-05	0.00142269
PA3472	2960.94	-0.953005	0.24939	-3.82134	0.000132728	0.00285848
PA4762	593.172	-0.967858	0.296741	-3.26162	0.00110777	0.0185875
PA1333	161.366	-1.03652	0.241752	-4.28754	1.80659e-05	0.000458823
PA2847	114.08	-1.04557	0.282936	-3.69545	0.0002195	0.00445419
PA4919	4223.83	-1.07318	0.246466	-4.35425	1.33521e-05	0.000353392
PA1608	795.091	-1.07678	0.203845	-5.28234	1.27546e-07	4.31888e-06
PA5435	3288.51	-1.11526	0.201418	-5.53706	3.07584e-08	1.10829e-06
PA1597	253.108	-1.11664	0.357056	-3.12737	0.0017638	0.0274635
PA5304	5052.98	-1.11782	0.375972	-2.97316	0.00294749	0.0430333
PA2126.1	790.541	-1.1314	0.351412	-3.2196	0.00128372	0.0210372
PA5433	434.135	-1.15678	0.2542	-4.55065	5.34793e-06	0.000151822
PA3176	163.072	-1.18318	0.242034	-4.88847	1.01621e-06	3.13851e-05
PA4921	558.921	-1.18805	0.195796	-6.06778	1.29693e-09	5.36032e-08
PA3281	755.647	-1.18991	0.319426	-3.72516	0.000195189	0.00401889
PA3174	617.026	-1.21056	0.251781	-4.808	1.52449e-06	4.55805e-05
PA4918	665.266	-1.24304	0.410798	-3.02592	0.00247875	0.0372542
PA5303	6334.65	-1.28705	0.37222	-3.45778	0.000544637	0.00984374
PA2129	56.4546	-1.3087	0.421969	-3.1014	0.00192605	0.0295802
PA0150	206.14	-1.33336	0.424774	-3.13899	0.00169534	0.0266187
PA5436	2509.93	-1.38125	0.217643	-6.34639	2.20421e-10	9.53068e-09
PA5302	3316.26	-1.41037	0.360733	-3.90974	9.23966e-05	0.00205281
PA0446	4111.56	-1.42541	0.400315	-3.56073	0.000369825	0.00695245
PA3175	171.426	-1.46259	0.236175	-6.19283	5.90935e-10	2.47884e-08
PA0447	3467.05	-1.577	0.402515	-3.91785	8.93409e-05	0.0019928
PA4232	5035.39	-1.72467	0.473021	-3.64607	0.000266278	0.00523338
PA5432	820.902	-1.75441	0.308139	-5.69354	1.2443e-08	4.75795e-07
PA4920	4462.15	-1.79313	0.215588	-8.31737	8.99401e-17	5.21189e-15
PA0433	275.456	-1.8288	0.414627	-4.4107	1.03036e-05	0.000279789
PA2808	28.8965	-1.87221	0.412713	-4.53635	5.72356e-06	0.000161669
PA5082	880.533	-2.32696	0.454725	-5.11729	3.09956e-07	1.01887e-05
PA3284	289.751	-2.44835	0.388784	-6.29747	3.02545e-10	1.27865e-08
PA5084	2040.91	-2.52468	0.565334	-4.46582	7.9762e-06	0.000220858
PA3283	4619.01	-2.86723	0.401182	-7.14696	8.87208e-13	4.41327e-11
PA5083	2495.97	-2.87128	0.576251	-4.98269	6.27052e-07	1.99133e-05
PA2807	187.492	-3.14238	0.642273	-4.89259	9.95173e-07	3.09054e-05
PA3282	235.098	-3.38433	0.4403	-7.68641	1.51322e-14	8.4216e-13
PA4228	3895.01	-3.57174	1.07052	-3.33646	0.000848531	0.0146757
PA4229	1575.95	-3.72923	1.00819	-3.69893	0.00021651	0.00442546
PA4226	9528.33	-3.79934	1.02411	-3.7099	0.000207341	0.00425352
PA4222	1202.25	-3.86061	0.897163	-4.30313	1.68405e-05	0.000431733
PA4218	2832.95	-3.86267	0.98089	-3.93792	8.21901e-05	0.00185538
PA4224	1389.05	-3.88803	1.04054	-3.73656	0.000186553	0.00385521
PA4223	1228.09	-3.89243	0.978214	-3.97912	6.91722e-05	0.00160007
PA4230	1623.18	-3.91653	1.01957	-3.84135	0.000122361	0.00265557
PA4220	2502.27	-3.94691	0.982343	-4.01785	5.8731e-05	0.00136982
PA4225	15553.6	-3.98914	1.01506	-3.92998	8.49541e-05	0.0019025
PA4221	9096.87	-4.19604	0.961276	-4.36507	1.2708e-05	0.000339308
PA4231	3034.2	-4.22237	0.992983	-4.2522	2.11677e-05	0.000528817
PA4219	1366.91	-4.37682	0.98173	-4.45828	8.26218e-06	0.000227655

## Sheet: Estat QslA vs WT
ALL DE GENES									DE GENES - INDUCED ONLY									DE GENES - REPRESSED ONLY
gene ID	baseMean	log2FoldChange	lfcSE	stat	pvalue	padj			gene ID	baseMean	log2FoldChange	lfcSE	stat	pvalue	padj			gene ID	baseMean	log2FoldChange	lfcSE	stat	pvalue	padj
PA4211	6721.95	7.3164	0.563241	12.9898	1.3976e-38	2.01434e-36			PA4211	6721.95	7.3164	0.563241	12.9898	1.3976e-38	2.01434e-36			PA4069	1256.88	-0.31277	0.103612	-3.01867	0.00253887	0.0237455
PA1902	2577.87	6.89783	0.475192	14.5159	9.61052e-48	2.07772e-45			PA1902	2577.87	6.89783	0.475192	14.5159	9.61052e-48	2.07772e-45			PA4374	798.004	-0.343707	0.104893	-3.27674	0.00105014	0.0116609
PA4213	2571.57	6.78867	0.365941	18.5513	7.96169e-77	4.47527e-74			PA4213	2571.57	6.78867	0.365941	18.5513	7.96169e-77	4.47527e-74			PA3777	3176.75	-0.362402	0.131664	-2.75249	0.00591448	0.0457924
PA1903	5034.27	6.75406	0.361859	18.6649	9.5561e-78	5.96831e-75			PA1903	5034.27	6.75406	0.361859	18.6649	9.5561e-78	5.96831e-75			PA0651	2928.25	-0.402437	0.146632	-2.74454	0.00605965	0.0464684
PA4214	5020.83	6.6905	0.37322	17.9264	7.33406e-72	3.4354e-69			PA4214	5020.83	6.6905	0.37322	17.9264	7.33406e-72	3.4354e-69			PA5203	5702.18	-0.418955	0.130677	-3.20603	0.00134582	0.0143369
PA4215	1881.47	6.57776	0.325345	20.2178	6.82873e-91	6.39738e-88			PA4215	1881.47	6.57776	0.325345	20.2178	6.82873e-91	6.39738e-88			PA5237	2677.7	-0.421888	0.139665	-3.02071	0.0025218	0.0236791
PA1900	5081.5	6.54999	0.378804	17.2912	5.47672e-67	2.36805e-64			PA1900	5081.5	6.54999	0.378804	17.2912	5.47672e-67	2.36805e-64			PA4566	3824.42	-0.425663	0.150943	-2.82003	0.00480199	0.0389494
PA1904	1867.15	6.36606	0.322667	19.7295	1.2027e-86	8.45049e-84			PA1904	1867.15	6.36606	0.322667	19.7295	1.2027e-86	8.45049e-84			PA0846	1911.63	-0.452087	0.156951	-2.88043	0.00397136	0.0339255
PA4210	1221.35	6.33313	0.317476	19.9483	1.5494e-88	1.24417e-85			PA4210	1221.35	6.33313	0.317476	19.9483	1.5494e-88	1.24417e-85			PA0299	3451.03	-0.458337	0.151126	-3.0328	0.00242295	0.0229282
PA2069	5492.36	6.32415	0.29009	21.8007	2.28581e-105	6.42428e-102			PA2069	5492.36	6.32415	0.29009	21.8007	2.28581e-105	6.42428e-102			PA2616	5764.1	-0.462195	0.16261	-2.84235	0.00447817	0.0371266
PA4216	732.278	6.31283	0.417426	15.1232	1.13789e-51	3.04575e-49			PA4216	732.278	6.31283	0.417426	15.1232	1.13789e-51	3.04575e-49			PA5263	3053.14	-0.476442	0.139188	-3.42302	0.000619299	0.00735958
PA4209	3677.8	6.2983	0.471597	13.3553	1.10385e-40	1.72355e-38			PA4209	3677.8	6.2983	0.471597	13.3553	1.10385e-40	1.72355e-38			PA0067	8799.65	-0.483263	0.152823	-3.16223	0.00156564	0.016044
PA1905	1638.83	6.29091	0.302716	20.7815	6.35836e-96	8.93508e-93			PA1905	1638.83	6.29091	0.302716	20.7815	6.35836e-96	8.93508e-93			PA4693	1797.51	-0.486102	0.176078	-2.76072	0.00576745	0.0449015
PA0997	10522	6.28559	0.3694	17.0157	6.28596e-65	2.52381e-62			PA0997	10522	6.28559	0.3694	17.0157	6.28596e-65	2.52381e-62			PA0342	3274.99	-0.488981	0.15419	-3.17129	0.00151765	0.0156527
PA4208	4178.22	6.24121	0.280063	22.285	5.16493e-110	2.90321e-106			PA4208	4178.22	6.24121	0.280063	22.285	5.16493e-110	2.90321e-106			PA4043	1466.56	-0.490769	0.145506	-3.37284	0.000743962	0.00871211
PA4212	4102.59	6.14772	0.419971	14.6385	1.59666e-48	3.73951e-46			PA4212	4102.59	6.14772	0.419971	14.6385	1.59666e-48	3.73951e-46			PA0317	3863.83	-0.492834	0.137849	-3.57517	0.000350006	0.00447241
PA3724	37830.3	6.09053	0.39704	15.3398	4.14276e-53	1.16432e-50			PA3724	37830.3	6.09053	0.39704	15.3398	4.14276e-53	1.16432e-50			PA1117	534.344	-0.496431	0.182412	-2.72148	0.00649908	0.0493
PA1901	4130.77	6.00599	0.419406	14.3202	1.6358e-46	3.17064e-44			PA1901	4130.77	6.00599	0.419406	14.3202	1.6358e-46	3.17064e-44			PA1007	1126.97	-0.498973	0.17658	-2.82575	0.00471694	0.0384817
PA1899	1531.89	5.9844	0.286772	20.8681	1.04306e-96	1.95435e-93			PA1899	1531.89	5.9844	0.286772	20.8681	1.04306e-96	1.95435e-93			PA0404	448.157	-0.509892	0.150301	-3.39248	0.000692629	0.00816199
PA0998	4584.28	5.85296	0.447652	13.0748	4.58889e-39	6.78794e-37			PA0998	4584.28	5.85296	0.447652	13.0748	4.58889e-39	6.78794e-37			PA4324	1831.34	-0.5102	0.128285	-3.97707	6.97701e-05	0.00105424
PA0996	10276.9	5.79644	0.375665	15.4298	1.03172e-53	3.05227e-51			PA0996	10276.9	5.79644	0.375665	15.4298	1.03172e-53	3.05227e-51			PA4962	1492.19	-0.514553	0.183645	-2.80188	0.00508058	0.0406229
PA0999	7610.6	5.69041	0.358941	15.8533	1.33357e-56	4.40941e-54			PA0999	7610.6	5.69041	0.358941	15.8533	1.33357e-56	4.40941e-54			PA2044	1210.27	-0.523624	0.176199	-2.97177	0.00296089	0.0268006
PA2068	4138.44	5.66917	0.380368	14.9044	3.08419e-50	7.8801e-48			PA2068	4138.44	5.66917	0.380368	14.9044	3.08419e-50	7.8801e-48			PA0115	730.768	-0.525286	0.18543	-2.83281	0.00461414	0.0380294
PA1000	5839.71	5.64108	0.355303	15.8768	9.16991e-57	3.2215e-54			PA1000	5839.71	5.64108	0.355303	15.8768	9.16991e-57	3.2215e-54			PA5279	3011.75	-0.525305	0.17664	-2.97387	0.00294071	0.0266609
PA1220	339.028	5.46299	0.532027	10.2682	9.79702e-25	9.66123e-23			PA1220	339.028	5.46299	0.532027	10.2682	9.79702e-25	9.66123e-23			PA0405	664.179	-0.525634	0.176039	-2.9859	0.00282749	0.0259271
PA4078	4639.51	5.44098	0.394918	13.7775	3.48082e-43	5.929e-41			PA4078	4639.51	5.44098	0.394918	13.7775	3.48082e-43	5.929e-41			PA5464	2149.55	-0.525672	0.164924	-3.18737	0.00143575	0.0150007
PA3361	3327.38	5.42442	0.398359	13.6169	3.17737e-42	5.25294e-40			PA3361	3327.38	5.42442	0.398359	13.6169	3.17737e-42	5.25294e-40			PA0932	2919.05	-0.526228	0.170891	-3.07932	0.00207474	0.0200725
PA1001	6527.14	5.31687	0.295508	17.9923	2.23906e-72	1.14416e-69			PA1001	6527.14	5.31687	0.295508	17.9923	2.23906e-72	1.14416e-69			PA1817	2243.71	-0.526335	0.192659	-2.73194	0.00629617	0.047955
PA1219	846.741	5.09584	0.412376	12.3573	4.45057e-35	5.6856e-33			PA1219	846.741	5.09584	0.412376	12.3573	4.45057e-35	5.6856e-33			PA5243	5742.19	-0.52905	0.180278	-2.93463	0.00333941	0.0294675
PA0122	5975.8	5.02893	0.296307	16.972	1.32337e-64	4.95909e-62			PA0122	5975.8	5.02893	0.296307	16.972	1.32337e-64	4.95909e-62			PA1997	1215.91	-0.532501	0.167112	-3.1865	0.00144006	0.0150178
PA1218	4435.1	4.93067	0.36749	13.4171	4.79833e-41	7.70612e-39			PA1218	4435.1	4.93067	0.36749	13.4171	4.79833e-41	7.70612e-39			PA5051	7056.81	-0.535547	0.190235	-2.81518	0.004875	0.0392584
PA1216	925.428	4.89912	0.420597	11.648	2.34877e-31	2.69437e-29			PA1216	925.428	4.89912	0.420597	11.648	2.34877e-31	2.69437e-29			PA1758	1010.28	-0.537292	0.19225	-2.79477	0.00519374	0.0412345
PA4142	4534.09	4.87976	0.538745	9.05765	1.33287e-19	9.60524e-18			PA4142	4534.09	4.87976	0.538745	9.05765	1.33287e-19	9.60524e-18			PA2985	391.256	-0.539893	0.190462	-2.83464	0.00458766	0.0378667
PA2300	3633.15	4.73336	0.367531	12.8788	5.92325e-38	7.96537e-36			PA2300	3633.15	4.73336	0.367531	12.8788	5.92325e-38	7.96537e-36			PA1727	8462.45	-0.543374	0.194162	-2.79857	0.00513296	0.0409254
PA1215	1131.81	4.65384	0.321502	14.4753	1.73597e-47	3.61404e-45			PA1215	1131.81	4.65384	0.321502	14.4753	1.73597e-47	3.61404e-45			PA4667	5524.2	-0.544546	0.177466	-3.06845	0.0021517	0.0207457
PA3479	8913.51	4.60093	0.323705	14.2133	7.57423e-46	1.41916e-43			PA3479	8913.51	4.60093	0.323705	14.2133	7.57423e-46	1.41916e-43			PA1863	301.349	-0.553167	0.175756	-3.14736	0.00164751	0.016716
PA1871	16800.2	4.51489	0.37673	11.9844	4.28891e-33	5.24086e-31			PA1871	16800.2	4.51489	0.37673	11.9844	4.28891e-33	5.24086e-31			PA5224	6445.92	-0.553594	0.155135	-3.56847	0.000359077	0.00456645
PA1213	276.24	4.50406	0.344262	13.0832	4.10608e-39	6.23791e-37			PA1213	276.24	4.50406	0.344262	13.0832	4.10608e-39	6.23791e-37			PA2795	1140.06	-0.553863	0.187843	-2.94855	0.00319271	0.0283511
PA3478	5492.19	4.45464	0.371952	11.9764	4.72334e-33	5.64891e-31			PA3478	5492.19	4.45464	0.371952	11.9764	4.72334e-33	5.64891e-31			PA0003	16078.5	-0.561461	0.176811	-3.17549	0.00149586	0.0154563
PA1214	422.969	4.43452	0.344336	12.8785	5.95171e-38	7.96537e-36			PA1214	422.969	4.43452	0.344336	12.8785	5.95171e-38	7.96537e-36			PA3748	1593.99	-0.561739	0.178068	-3.15463	0.00160699	0.0164235
PA4141	59639.5	4.40767	0.35698	12.3471	5.04885e-35	6.30657e-33			PA4141	59639.5	4.40767	0.35698	12.3471	5.04885e-35	6.30657e-33			PA1862	535.8	-0.562577	0.200212	-2.80991	0.00495558	0.0397933
PA3520	432.485	4.4071	0.470136	9.37411	6.97649e-21	5.44651e-19			PA3520	432.485	4.4071	0.470136	9.37411	6.97649e-21	5.44651e-19			PA1588	39924.4	-0.562738	0.203057	-2.77133	0.00558276	0.0437666
PA2195	3533.84	4.37872	0.443887	9.86448	5.93405e-23	5.29449e-21			PA2195	3533.84	4.37872	0.443887	9.86448	5.93405e-23	5.29449e-21			PA0416	672.829	-0.563397	0.185767	-3.03282	0.00242283	0.0229282
PA1869	1509.43	4.36068	0.315249	13.8325	1.62293e-43	2.85078e-41			PA1869	1509.43	4.36068	0.315249	13.8325	1.62293e-43	2.85078e-41			PA5277	18542.5	-0.563906	0.18785	-3.00189	0.00268311	0.0248464
PA0852	11997	4.28052	0.291916	14.6635	1.10354e-48	2.69695e-46			PA0852	11997	4.28052	0.291916	14.6635	1.10354e-48	2.69695e-46			PA0406	913.899	-0.564752	0.176164	-3.20583	0.00134672	0.0143369
PA2193	676.838	4.26823	0.547094	7.80163	6.11118e-15	3.36774e-13			PA2193	676.838	4.26823	0.547094	7.80163	6.11118e-15	3.36774e-13			PA0961	297.166	-0.565128	0.205708	-2.74724	0.0060099	0.0462762
PA2194	7006.71	4.2499	0.441877	9.61783	6.72375e-22	5.55797e-20			PA2194	7006.71	4.2499	0.441877	9.61783	6.72375e-22	5.55797e-20			PA0413	21207.8	-0.565959	0.189477	-2.98695	0.00281776	0.0258801
PA4143	1144.89	4.19268	0.444456	9.43327	3.97487e-21	3.23808e-19			PA4143	1144.89	4.19268	0.444456	9.43327	3.97487e-21	3.23808e-19			PA0655	2229.57	-0.569016	0.178405	-3.18946	0.00142538	0.0149375
PA3334	350.972	3.98475	0.437909	9.0995	9.07473e-20	6.62455e-18			PA3334	350.972	3.98475	0.437909	9.0995	9.07473e-20	6.62455e-18			PA3139	8170.67	-0.569675	0.170577	-3.33969	0.000838708	0.00970036
PA1221	1202.4	3.95531	0.333553	11.8581	1.9532e-32	2.28728e-30			PA1221	1202.4	3.95531	0.333553	11.8581	1.9532e-32	2.28728e-30			PA4327	231.338	-0.570002	0.208439	-2.73463	0.00624508	0.0476304
PA3734	2246.41	3.92834	0.313775	12.5196	5.83228e-36	7.62401e-34			PA3734	2246.41	3.92834	0.313775	12.5196	5.83228e-36	7.62401e-34			PA0330	794.679	-0.570194	0.192687	-2.95917	0.00308467	0.0274785
PA2565	1515.22	3.85608	0.437929	8.80527	1.30537e-18	8.94817e-17			PA2565	1515.22	3.85608	0.437929	8.80527	1.30537e-18	8.94817e-17			PA3527	1665.3	-0.574256	0.167914	-3.41994	0.000626361	0.00742779
PA2067	614.566	3.85194	0.442686	8.7013	3.28108e-18	2.22205e-16			PA2067	614.566	3.85194	0.442686	8.7013	3.28108e-18	2.22205e-16			PA4314	10575.6	-0.577746	0.203662	-2.83679	0.0045569	0.0376682
PA2566	3804.84	3.83851	0.368558	10.4149	2.11967e-25	2.12762e-23			PA2566	3804.84	3.83851	0.368558	10.4149	2.11967e-25	2.12762e-23			PA5360	735.45	-0.579435	0.160593	-3.6081	0.000308451	0.0040415
PA4175	3188.2	3.83679	0.578885	6.62789	3.40511e-11	1.31097e-09			PA4175	3188.2	3.83679	0.578885	6.62789	3.40511e-11	1.31097e-09			PA4636	4514.59	-0.588147	0.197643	-2.97581	0.0029222	0.0265359
PA4133	19674.7	3.81533	0.582479	6.55016	5.74765e-11	2.08436e-09			PA4133	19674.7	3.81533	0.582479	6.55016	5.74765e-11	2.08436e-09			PA1343	532.043	-0.588415	0.196628	-2.99253	0.00276676	0.025495
PA3329	658.263	3.79297	0.466565	8.12957	4.30814e-16	2.5225e-14			PA3329	658.263	3.79297	0.466565	8.12957	4.30814e-16	2.5225e-14			PA0609	3523.79	-0.5931	0.148102	-4.00468	6.21013e-05	0.000951148
PA1914	1471.33	3.78004	0.403014	9.37944	6.63269e-21	5.25104e-19			PA1914	1471.33	3.78004	0.403014	9.37944	6.63269e-21	5.25104e-19			PA1653	390.184	-0.59718	0.207506	-2.87789	0.00400347	0.0341009
PA4217	2384.05	3.74916	0.785356	4.77383	1.80753e-06	3.5525e-05			PA4217	2384.05	3.74916	0.785356	4.77383	1.80753e-06	3.5525e-05			PA4753	2770.04	-0.598943	0.163369	-3.66619	0.000246189	0.0033027
PA3332	865.026	3.74488	0.463103	8.0865	6.14055e-16	3.55835e-14			PA3332	865.026	3.74488	0.463103	8.0865	6.14055e-16	3.55835e-14			PA4465	9150.95	-0.599225	0.17212	-3.48143	0.000498742	0.00602888
PA0852.1	2064.92	3.71406	0.262839	14.1306	2.4611e-45	4.46254e-43			PA0852.1	2064.92	3.71406	0.262839	14.1306	2.4611e-45	4.46254e-43			PA0410	8057.72	-0.60455	0.187928	-3.21693	0.0012957	0.0138726
PA4144	174.835	3.66011	0.400127	9.14736	5.83416e-20	4.31497e-18			PA4144	174.835	3.66011	0.400127	9.14736	5.83416e-20	4.31497e-18			PA4010	1233.6	-0.60836	0.22083	-2.75488	0.00587143	0.0455847
PA4739	2122.57	3.65252	0.524032	6.97003	3.1687e-12	1.3915e-10			PA4739	2122.57	3.65252	0.524032	6.97003	3.1687e-12	1.3915e-10			PA0415	559.433	-0.609277	0.176422	-3.45352	0.000553323	0.00663161
PA4738	3088.36	3.64791	0.519045	7.02811	2.09349e-12	9.33929e-11			PA4738	3088.36	3.64791	0.519045	7.02811	2.09349e-12	9.33929e-11			PA0420	4968.86	-0.610622	0.212596	-2.87222	0.004076	0.0344012
PA5220	6400.93	3.64616	0.357109	10.2102	1.78461e-24	1.70022e-22			PA5220	6400.93	3.64616	0.357109	10.2102	1.78461e-24	1.70022e-22			PA4530	377.995	-0.611138	0.204465	-2.98897	0.00279924	0.0257521
PA4134	1917.61	3.64099	0.653313	5.57312	2.5022e-08	6.3642e-07			PA4134	1917.61	3.64099	0.653313	5.57312	2.5022e-08	6.3642e-07			PA3747	9256.84	-0.616971	0.181421	-3.40078	0.000671941	0.00795154
PA3328	679.996	3.62942	0.494408	7.34095	2.12089e-13	1.03665e-11			PA3328	679.996	3.62942	0.494408	7.34095	2.12089e-13	1.03665e-11			PA2626	4908.32	-0.618474	0.191989	-3.22141	0.00127563	0.0136838
PA3362	414.839	3.62858	0.330324	10.9849	4.51654e-28	4.61591e-26			PA3362	414.839	3.62858	0.330324	10.9849	4.51654e-28	4.61591e-26			PA3046	1577.04	-0.619196	0.218809	-2.82985	0.004657	0.0381034
PA1212	348.444	3.61155	0.385906	9.35862	8.07833e-21	6.22031e-19			PA1212	348.444	3.61155	0.385906	9.35862	8.07833e-21	6.22031e-19			PA3217	2173.56	-0.619352	0.21545	-2.8747	0.00404416	0.0342786
PA1659	714.996	3.59454	0.387133	9.285	1.617e-20	1.22827e-18			PA1659	714.996	3.59454	0.387133	9.285	1.617e-20	1.22827e-18			PA4042	372.391	-0.619689	0.212002	-2.92304	0.00346635	0.0303968
PA5481	1740.32	3.59131	0.534619	6.71752	1.84837e-11	7.36858e-10			PA5481	1740.32	3.59131	0.534619	6.71752	1.84837e-11	7.36858e-10			PA3606	329.711	-0.619831	0.198533	-3.12206	0.00179592	0.0178987
PA3333	1178	3.57017	0.524176	6.81103	9.69044e-12	4.00514e-10			PA3333	1178	3.57017	0.524176	6.81103	9.69044e-12	4.00514e-10			PA4997	7301.61	-0.620286	0.174062	-3.56359	0.000365822	0.00464173
PA3331	1304.65	3.53502	0.412917	8.56109	1.11808e-17	7.14172e-16			PA3331	1304.65	3.53502	0.412917	8.56109	1.11808e-17	7.14172e-16			PA3693	236.611	-0.622752	0.205888	-3.0247	0.00248877	0.0234721
PA3677	944.711	3.52587	0.344854	10.2242	1.54432e-24	1.49666e-22			PA3677	944.711	3.52587	0.344854	10.2242	1.54432e-24	1.49666e-22			PA3528	1750.31	-0.622897	0.164081	-3.79627	0.00014689	0.00207321
PA1906	1987.27	3.49072	0.316914	11.0147	3.24499e-28	3.37779e-26			PA1906	1987.27	3.49072	0.316914	11.0147	3.24499e-28	3.37779e-26			PA4482	1635.48	-0.62336	0.221934	-2.80877	0.00497318	0.0398209
PA3330	773.644	3.47664	0.432922	8.03065	9.69601e-16	5.56136e-14			PA3330	773.644	3.47664	0.432922	8.03065	9.69601e-16	5.56136e-14			PA4233	2564.28	-0.627883	0.168286	-3.73104	0.000190694	0.00262718
PA1217	1038.63	3.47067	0.224669	15.4479	7.7959e-54	2.43449e-51			PA1217	1038.63	3.47067	0.224669	15.4479	7.7959e-54	2.43449e-51			PA4758	9441.53	-0.628524	0.212265	-2.96104	0.00306603	0.0273558
PA2066	460.736	3.47	0.350465	9.90115	4.11527e-23	3.73096e-21			PA2066	460.736	3.47	0.350465	9.90115	4.11527e-23	3.73096e-21			PA4626	442.337	-0.6378	0.196421	-3.24711	0.00116582	0.0126997
PA5482	1020.73	3.46265	0.592507	5.84407	5.09407e-09	1.43888e-07			PA5482	1020.73	3.46265	0.592507	5.84407	5.09407e-09	1.43888e-07			PA4029	2556.21	-0.64142	0.215308	-2.97908	0.00289117	0.0263819
PA2415	161.775	3.45778	0.591179	5.84896	4.94656e-09	1.4114e-07			PA2415	161.775	3.45778	0.591179	5.84896	4.94656e-09	1.4114e-07			PA0357	2264.53	-0.642667	0.222811	-2.88436	0.00392204	0.0336064
PA3335	537.995	3.45611	0.417922	8.26976	1.34232e-16	8.02681e-15			PA3335	537.995	3.45611	0.417922	8.26976	1.34232e-16	8.02681e-15			PA1504	1303.09	-0.64438	0.228569	-2.81919	0.00481447	0.0389554
PA2570	599.61	3.44027	0.402813	8.54061	1.33513e-17	8.43231e-16			PA2570	599.61	3.44027	0.402813	8.54061	1.33513e-17	8.43231e-16			PA5278	5151	-0.646825	0.179215	-3.60922	0.00030712	0.00403347
PA2564	3074.79	3.42361	0.370394	9.24315	2.39356e-20	1.79389e-18			PA2564	3074.79	3.42361	0.370394	9.24315	2.39356e-20	1.79389e-18			PA0381	2628.67	-0.651235	0.239526	-2.71885	0.0065509	0.0496262
PA1657	685.882	3.3343	0.40039	8.32762	8.24842e-17	5.09498e-15			PA1657	685.882	3.3343	0.40039	8.32762	8.24842e-17	5.09498e-15			PA0409	6434.26	-0.660181	0.202302	-3.26335	0.00110104	0.0121115
PA3336	1418.15	3.31656	0.422113	7.85704	3.93327e-15	2.21089e-13			PA3336	1418.15	3.31656	0.422113	7.85704	3.93327e-15	2.21089e-13			PA4727	5391.83	-0.664283	0.196633	-3.3783	0.000729359	0.00857684
PA0052	165.177	3.27017	0.287316	11.3818	5.15281e-30	5.79279e-28			PA0052	165.177	3.27017	0.287316	11.3818	5.15281e-30	5.79279e-28			PA0561	1201.68	-0.666472	0.199702	-3.33734	0.00084585	0.009746
PA1324	659.12	3.26425	0.453009	7.20571	5.77423e-13	2.70474e-11			PA1324	659.12	3.26425	0.453009	7.20571	5.77423e-13	2.70474e-11			PA0608	2339.96	-0.671286	0.179172	-3.74661	0.000179242	0.00248158
PA4135	1928.52	3.21293	0.467855	6.86736	6.54e-12	2.78495e-10			PA4135	1928.52	3.21293	0.467855	6.86736	6.54e-12	2.78495e-10			PA5512	1070.45	-0.676745	0.174131	-3.88641	0.000101739	0.00148154
PA2414	387.27	3.18972	0.540974	5.89625	3.71848e-09	1.10008e-07			PA2414	387.27	3.18972	0.540974	5.89625	3.71848e-09	1.10008e-07			PA5034	2195.34	-0.679762	0.213979	-3.17678	0.00148921	0.0154159
PA2939	6878.23	3.18932	0.369576	8.62966	6.15352e-18	4.06928e-16			PA2939	6878.23	3.18932	0.369576	8.62966	6.15352e-18	4.06928e-16			PA3585	398.738	-0.683297	0.235286	-2.90411	0.00368296	0.0319474
PA2149	52.0686	3.1788	0.683808	4.64868	3.34071e-06	6.25939e-05			PA2149	52.0686	3.1788	0.683808	4.64868	3.34071e-06	6.25939e-05			PA1178	9584.73	-0.686484	0.227284	-3.02037	0.00252463	0.0236791
PA2169	48.5899	3.12933	0.656337	4.76787	1.86188e-06	3.63054e-05			PA2169	48.5899	3.12933	0.656337	4.76787	1.86188e-06	3.63054e-05			PA5296	5571.82	-0.693906	0.24028	-2.88791	0.00387814	0.033281
PA2148	26.125	3.08363	0.691214	4.46118	8.15095e-06	0.000143177			PA2148	26.125	3.08363	0.691214	4.46118	8.15095e-06	0.000143177			PA4669	16087.1	-0.696136	0.253595	-2.74507	0.0060498	0.0464562
PA1323	544.248	3.03216	0.427623	7.09074	1.33399e-12	6.04706e-11			PA1323	544.248	3.03216	0.427623	7.09074	1.33399e-12	6.04706e-11			PA3603	2121.59	-0.700986	0.243881	-2.8743	0.00404928	0.0342786
PA3327	7909.86	3.01347	0.484811	6.21577	5.10741e-10	1.67888e-08			PA3327	7909.86	3.01347	0.484811	6.21577	5.10741e-10	1.67888e-08			PA4627	1877.63	-0.702128	0.244581	-2.87074	0.00409518	0.0344596
PA0059	311.637	3.00833	0.486284	6.18636	6.15686e-10	1.98895e-08			PA0059	311.637	3.00833	0.486284	6.18636	6.15686e-10	1.98895e-08			PA5516	8954.9	-0.706147	0.241148	-2.92827	0.00340851	0.0299831
PA1656	3557.02	3.00762	0.319185	9.42281	4.39165e-21	3.52649e-19			PA1656	3557.02	3.00762	0.319185	9.42281	4.39165e-21	3.52649e-19			PA0411	6066.26	-0.710156	0.184102	-3.8574	0.000114599	0.00165169
PA3692	2633.76	2.97841	0.469255	6.34711	2.19394e-10	7.56572e-09			PA3692	2633.76	2.97841	0.469255	6.34711	2.19394e-10	7.56572e-09			PA2536	1664.54	-0.710747	0.16838	-4.22108	2.4313e-05	0.000396126
PA3691	1066.53	2.96409	0.384045	7.71808	1.18092e-14	6.38263e-13			PA3691	1066.53	2.96409	0.384045	7.71808	1.18092e-14	6.38263e-13			PA0551	7809.31	-0.711812	0.237725	-2.99426	0.00275107	0.0253921
PA1907	309.641	2.92798	0.484256	6.04633	1.48178e-09	4.55142e-08			PA1907	309.641	2.92798	0.484256	6.04633	1.48178e-09	4.55142e-08			PA4882	670.129	-0.714642	0.22946	-3.11446	0.00184283	0.0182369
PA0355	1024.38	2.91648	0.52775	5.52625	3.2715e-08	8.17294e-07			PA0355	1024.38	2.91648	0.52775	5.52625	3.2715e-08	8.17294e-07			PA5276	3384.83	-0.717078	0.217264	-3.30049	0.000965144	0.0108719
PA1660	803.933	2.91253	0.378693	7.69101	1.45982e-14	7.66881e-13			PA1660	803.933	2.91253	0.378693	7.69101	1.45982e-14	7.66881e-13			PA0114	880.412	-0.718754	0.201002	-3.57586	0.000349081	0.00447241
PA1002	2906.55	2.87851	0.413182	6.96668	3.24507e-12	1.414e-10			PA1002	2906.55	2.87851	0.413182	6.96668	3.24507e-12	1.414e-10			PA0889	3563.46	-0.719014	0.221322	-3.24873	0.00115921	0.0126522
PA3326	3898.63	2.86785	0.334693	8.5686	1.04755e-17	6.76815e-16			PA3326	3898.63	2.86785	0.334693	8.5686	1.04755e-17	6.76815e-16			PA5369	1653.11	-0.722688	0.23304	-3.10113	0.00192781	0.0190109
PA1784	659.564	2.83948	0.362631	7.83024	4.86935e-15	2.70996e-13			PA1784	659.564	2.83948	0.362631	7.83024	4.86935e-15	2.70996e-13			PA1610	3241.29	-0.725638	0.228923	-3.16979	0.0015255	0.0157031
PA2433	598.726	2.8299	0.425839	6.64548	3.02229e-11	1.17161e-09			PA2433	598.726	2.8299	0.425839	6.64548	3.02229e-11	1.17161e-09			PA0225	239.322	-0.728332	0.249924	-2.91421	0.00356587	0.0310275
PA4880	539.221	2.80622	0.554275	5.06288	4.12976e-07	8.86006e-06			PA4880	539.221	2.80622	0.554275	5.06288	4.12976e-07	8.86006e-06			PA4439	6945.06	-0.730725	0.265036	-2.75708	0.00583199	0.0453411
PA1661	562.287	2.80604	0.403588	6.95273	3.58292e-12	1.53737e-10			PA1661	562.287	2.80604	0.403588	6.95273	3.58292e-12	1.53737e-10			PA0356	3330.22	-0.734221	0.182617	-4.02055	5.80628e-05	0.000899094
PA2588	1786.35	2.80487	0.21774	12.8818	5.70261e-38	7.96537e-36			PA2588	1786.35	2.80487	0.21774	12.8818	5.70261e-38	7.96537e-36			PA1790	1373.33	-0.735068	0.243398	-3.02002	0.00252757	0.0236791
PA1658	1976.38	2.80252	0.395939	7.07817	1.46074e-12	6.56867e-11			PA1658	1976.38	2.80252	0.395939	7.07817	1.46074e-12	6.56867e-11			PA0936	13494.5	-0.737317	0.203353	-3.6258	0.000288065	0.00380992
PA2166	175.885	2.78396	0.561695	4.95636	7.18261e-07	1.48432e-05			PA2166	175.885	2.78396	0.561695	4.95636	7.18261e-07	1.48432e-05			PA4684	2206.58	-0.739556	0.241807	-3.05846	0.00222478	0.0212678
PA2031	96.0846	2.77274	0.404719	6.85102	7.33227e-12	3.09885e-10			PA2031	96.0846	2.77274	0.404719	6.85102	7.33227e-12	3.09885e-10			PA4691	220.52	-0.740046	0.231919	-3.19097	0.00141796	0.0149375
PA5219	578.135	2.75983	0.189812	14.5398	6.77996e-48	1.52441e-45			PA5219	578.135	2.75983	0.189812	14.5398	6.77996e-48	1.52441e-45			PA2943	648.376	-0.740085	0.222054	-3.33291	0.000859428	0.00983879
PA3888	268.68	2.74679	0.542793	5.06047	4.18234e-07	8.89301e-06			PA3888	268.68	2.74679	0.542793	5.06047	4.18234e-07	8.89301e-06			PA0005	1608.7	-0.740785	0.210415	-3.52059	0.000430587	0.00535472
PA0123	756.159	2.72668	0.246355	11.0681	1.79126e-28	1.89974e-26			PA0123	756.159	2.72668	0.246355	11.0681	1.79126e-28	1.89974e-26			PA5248	3612.16	-0.744604	0.206542	-3.60509	0.00031204	0.00406955
PA1870	317.197	2.72156	0.463901	5.86667	4.44627e-09	1.29495e-07			PA1870	317.197	2.72156	0.463901	5.86667	4.44627e-09	1.29495e-07			PA2624	11279	-0.746343	0.203651	-3.66482	0.000247516	0.00331259
PA4917	2956.13	2.70219	0.75926	3.55898	0.000372301	0.00469216			PA4917	2956.13	2.70219	0.75926	3.55898	0.000372301	0.00469216			PA3722	2008.4	-0.75067	0.213187	-3.52119	0.000429622	0.00535456
PA2192	76.5781	2.69562	0.407991	6.60706	3.92028e-11	1.47892e-09			PA2192	76.5781	2.69562	0.407991	6.60706	3.92028e-11	1.47892e-09			PA1755	678.212	-0.751312	0.203568	-3.69072	0.000223616	0.0030215
PA2167	136.12	2.67238	0.587362	4.5498	5.36969e-06	9.70515e-05			PA2167	136.12	2.67238	0.587362	4.5498	5.36969e-06	9.70515e-05			PA2540	1680.64	-0.763976	0.2321	-3.29158	0.000996254	0.0111775
PA2171	276.608	2.6662	0.520967	5.11779	3.09142e-07	6.84128e-06			PA2171	276.608	2.6662	0.520967	5.11779	3.09142e-07	6.84128e-06			PA0401	3536.02	-0.765821	0.250393	-3.05848	0.00222465	0.0212678
PA1874	15930.8	2.66597	0.457168	5.83149	5.49337e-09	1.53623e-07			PA1874	15930.8	2.66597	0.457168	5.83149	5.49337e-09	1.53623e-07			PA4604	1220.9	-0.766825	0.22129	-3.46526	0.000529725	0.00636235
PA2163	100.559	2.63901	0.555805	4.7481	2.05341e-06	3.9664e-05			PA2163	100.559	2.63901	0.555805	4.7481	2.05341e-06	3.9664e-05			PA4728	547.472	-0.771416	0.224201	-3.44074	0.000580121	0.006938
PA2030	489.654	2.638	0.303779	8.68397	3.82192e-18	2.5575e-16			PA2030	489.654	2.638	0.303779	8.68397	3.82192e-18	2.5575e-16			PA3826	863.535	-0.772617	0.225364	-3.42831	0.000607361	0.007233
PA0187	63.6523	2.62044	0.501189	5.22844	1.70946e-07	3.98709e-06			PA0187	63.6523	2.62044	0.501189	5.22844	1.70946e-07	3.98709e-06			PA5225	3024.63	-0.773597	0.188985	-4.09343	4.25044e-05	0.000671116
PA1877	593.05	2.6099	0.409436	6.37436	1.83725e-10	6.41441e-09			PA1877	593.05	2.6099	0.409436	6.37436	1.83725e-10	6.41441e-09			PA3165	3154.78	-0.775454	0.265164	-2.92443	0.00345082	0.0303079
PA1664	115.623	2.51261	0.358137	7.01576	2.28707e-12	1.01225e-10			PA1664	115.623	2.51261	0.358137	7.01576	2.28707e-12	1.01225e-10			PA3694	678.504	-0.779391	0.21648	-3.60029	0.000317865	0.00413592
PA2170	89.9895	2.49712	0.580534	4.30142	1.6971e-05	0.00028223			PA2170	89.9895	2.49712	0.580534	4.30142	1.6971e-05	0.00028223			PA0091	790.216	-0.779758	0.272633	-2.8601	0.00423512	0.0353977
PA1875	2697.15	2.48984	0.433086	5.74907	8.97371e-09	2.43677e-07			PA1875	2697.15	2.48984	0.433086	5.74907	8.97371e-09	2.43677e-07			PA0018	618.134	-0.78006	0.220919	-3.53098	0.000414016	0.00518303
PA2164	483.212	2.47786	0.531807	4.65933	3.1724e-06	5.96391e-05			PA2164	483.212	2.47786	0.531807	4.65933	3.1724e-06	5.96391e-05			PA4849	543.906	-0.781308	0.279273	-2.79765	0.00514759	0.0409838
PA1130	1605.51	2.47768	0.331934	7.46437	8.37015e-14	4.23862e-12			PA1130	1605.51	2.47768	0.331934	7.46437	8.37015e-14	4.23862e-12			PA3552	2262.47	-0.782539	0.242147	-3.23167	0.00123069	0.0133289
PA0144	453.289	2.47543	0.222165	11.1423	7.80906e-29	8.4413e-27			PA0144	453.289	2.47543	0.222165	11.1423	7.80906e-29	8.4413e-27			PA0968	4865.31	-0.791581	0.245596	-3.2231	0.00126812	0.0136292
PA3369	255.322	2.4549	0.394939	6.21589	5.1034e-10	1.67888e-08			PA3369	255.322	2.4549	0.394939	6.21589	5.1034e-10	1.67888e-08			PA0563	4566.07	-0.79659	0.222057	-3.58733	0.000334084	0.00431698
PA1662	784.188	2.44619	0.431983	5.6627	1.49009e-08	3.91393e-07			PA1662	784.188	2.44619	0.431983	5.6627	1.49009e-08	3.91393e-07			PA5063	5183.04	-0.797809	0.165114	-4.83188	1.35251e-06	2.71517e-05
PA2146	14.5569	2.42696	0.642771	3.77579	0.000159504	0.00222564			PA2146	14.5569	2.42696	0.642771	3.77579	0.000159504	0.00222564			PA5298	6976.75	-0.802044	0.239802	-3.34461	0.000823979	0.00954966
PA1131	1174.92	2.41259	0.476797	5.06	4.19258e-07	8.89301e-06			PA1131	1174.92	2.41259	0.476797	5.06	4.19258e-07	8.89301e-06			PA2539	1426.56	-0.803295	0.277102	-2.89892	0.00374453	0.0323318
PA2173	106.205	2.41163	0.434679	5.54807	2.8884e-08	7.31337e-07			PA2173	106.205	2.41163	0.434679	5.54807	2.8884e-08	7.31337e-07			PA4670	88650	-0.808683	0.283462	-2.85288	0.00433255	0.0361325
PA3890	370.252	2.4015	0.423236	5.67413	1.39393e-08	3.67853e-07			PA3890	370.252	2.4015	0.423236	5.67413	1.39393e-08	3.67853e-07			PA1161	1834.78	-0.811939	0.268609	-3.02275	0.00250486	0.0235843
PA2176	95.7474	2.3917	0.47259	5.06083	4.1743e-07	8.89301e-06			PA2176	95.7474	2.3917	0.47259	5.06083	4.1743e-07	8.89301e-06			PA4815	694.533	-0.815743	0.280636	-2.90676	0.00365191	0.031727
PA3535	769.598	2.38501	0.240066	9.9348	2.93778e-23	2.70709e-21			PA3535	769.598	2.38501	0.240066	9.9348	2.93778e-23	2.70709e-21			PA0649	1875.76	-0.827291	0.194306	-4.25767	2.06571e-05	0.000341511
PA0051	294.538	2.36359	0.275477	8.57997	9.48988e-18	6.20263e-16			PA0051	294.538	2.36359	0.275477	8.57997	9.48988e-18	6.20263e-16			PA2634	5388.76	-0.839107	0.168915	-4.96762	6.77791e-07	1.41106e-05
PA2134	80.5935	2.349	0.486364	4.8297	1.36736e-06	2.7352e-05			PA2134	80.5935	2.349	0.486364	4.8297	1.36736e-06	2.7352e-05			PA0402	2668.14	-0.841606	0.239772	-3.51002	0.000448074	0.0055233
PA4590	345.598	2.34735	0.346723	6.77012	1.28676e-11	5.16633e-10			PA4590	345.598	2.34735	0.346723	6.77012	1.28676e-11	5.16633e-10			PA4844	563.857	-0.850042	0.300311	-2.83054	0.00464697	0.0381034
PA3371	228.924	2.33181	0.385615	6.047	1.47569e-09	4.55142e-08			PA3371	228.924	2.33181	0.385615	6.047	1.47569e-09	4.55142e-08			PA5216	1990.8	-0.850114	0.304806	-2.78904	0.00528653	0.041912
PA4128	685.944	2.32362	0.524834	4.42734	9.54024e-06	0.000166539			PA4128	685.944	2.32362	0.524834	4.42734	9.54024e-06	0.000166539			PA2851	14970.4	-0.861635	0.275606	-3.12633	0.00177002	0.0177496
PA1898	552.212	2.31995	0.232961	9.95854	2.31447e-23	2.16827e-21			PA1898	552.212	2.31995	0.232961	9.95854	2.31447e-23	2.16827e-21			PA2847	114.08	-0.865612	0.280725	-3.08348	0.00204593	0.0198745
PA2165	707.308	2.30489	0.467143	4.93401	8.05565e-07	1.65864e-05			PA2165	707.308	2.30489	0.467143	4.93401	8.05565e-07	1.65864e-05			PA4762	593.172	-0.870903	0.296316	-2.9391	0.00329166	0.0290919
PA2168	93.8989	2.3024	0.621297	3.7058	0.000210724	0.00287495			PA2168	93.8989	2.3024	0.621297	3.7058	0.000210724	0.00287495			PA4389	2391.42	-0.871191	0.138019	-6.31209	2.75301e-10	9.43576e-09
PA2153	179.712	2.30153	0.415423	5.5402	3.02119e-08	7.6153e-07			PA2153	179.712	2.30153	0.415423	5.5402	3.02119e-08	7.6153e-07			PA0385	604.565	-0.872491	0.237	-3.68139	0.000231962	0.00311927
PA4132	2605.14	2.29879	0.44507	5.16501	2.4043e-07	5.4715e-06			PA4132	2605.14	2.29879	0.44507	5.16501	2.4043e-07	5.4715e-06			PA5504	1617.27	-0.879748	0.279372	-3.14901	0.00163822	0.0166567
PA1211	148.89	2.27752	0.417201	5.45904	4.78721e-08	1.16995e-06			PA1211	148.89	2.27752	0.417201	5.45904	4.78721e-08	1.16995e-06			PA1964	5234.27	-0.885945	0.253847	-3.49007	0.000482894	0.00590076
PA5383	104.982	2.26432	0.387523	5.84307	5.12483e-09	1.44033e-07			PA5383	104.982	2.26432	0.387523	5.84307	5.12483e-09	1.44033e-07			PA2387	638.581	-0.886999	0.303891	-2.9188	0.00351378	0.0306692
PA2305	4608.98	2.26227	0.23352	9.68771	3.40083e-22	2.89637e-20			PA2305	4608.98	2.26227	0.23352	9.68771	3.40083e-22	2.89637e-20			PA4863	1022.97	-0.887564	0.244429	-3.63117	0.000282136	0.0037403
PA3889	346.743	2.25721	0.387212	5.82938	5.5634e-09	1.54811e-07			PA3889	346.743	2.25721	0.387212	5.82938	5.5634e-09	1.54811e-07			PA0252	220.841	-0.894075	0.294716	-3.03368	0.0024159	0.0229282
PA3370	299.462	2.25256	0.42631	5.28386	1.26491e-07	2.97491e-06			PA3370	299.462	2.25256	0.42631	5.28386	1.26491e-07	2.97491e-06			PA4922	48813.3	-0.900927	0.291115	-3.09475	0.0019698	0.0193233
PA3676	2710.22	2.24562	0.322836	6.95592	3.50275e-12	1.51454e-10			PA3676	2710.22	2.24562	0.322836	6.95592	3.50275e-12	1.51454e-10			PA1591	769.97	-0.90938	0.274461	-3.31333	0.000921918	0.0104901
PA3521	117.754	2.21445	0.62974	3.51646	0.000437345	0.00541479			PA3521	117.754	2.21445	0.62974	3.51646	0.000437345	0.00541479			PA1006	317.347	-0.9099	0.330459	-2.75344	0.00589718	0.0457215
PA2172	349.082	2.21418	0.431072	5.13645	2.79982e-07	6.27003e-06			PA2172	349.082	2.21418	0.431072	5.13645	2.79982e-07	6.27003e-06			PA3206	281.162	-0.912752	0.289697	-3.15072	0.00162869	0.016615
PA2563	1284.33	2.21398	0.337683	6.55641	5.51196e-11	2.01186e-09			PA2563	1284.33	2.21398	0.337683	6.55641	5.51196e-11	2.01186e-09			PA2462	8681.68	-0.921584	0.242389	-3.8021	0.000143477	0.00203658
PA1665	484.563	2.19938	0.334833	6.5686	5.07917e-11	1.87829e-09			PA1665	484.563	2.19938	0.334833	6.5686	5.07917e-11	1.87829e-09			PA2063	1036.34	-0.923444	0.259419	-3.55966	0.00037133	0.00469044
PA2571	1005.11	2.19409	0.308739	7.1066	1.18937e-12	5.47987e-11			PA2571	1005.11	2.19409	0.308739	7.1066	1.18937e-12	5.47987e-11			PA5129	1642.46	-0.928772	0.259064	-3.5851	0.000336946	0.00434397
PA1876	5678.25	2.18844	0.365769	5.98311	2.18911e-09	6.65134e-08			PA1876	5678.25	2.18844	0.365769	5.98311	2.18911e-09	6.65134e-08			PA3824	4557.88	-0.932534	0.296437	-3.14581	0.0016563	0.0167749
PA0572	2547.35	2.18541	0.28185	7.75379	8.91887e-15	4.86728e-13			PA0572	2547.35	2.18541	0.28185	7.75379	8.91887e-15	4.86728e-13			PA2575	991.883	-0.939207	0.24407	-3.8481	0.000119037	0.00170691
PA4172	25.4684	2.18011	0.645653	3.3766	0.000733881	0.008612			PA4172	25.4684	2.18011	0.645653	3.3766	0.000733881	0.008612			PA4919	4223.83	-0.939901	0.246373	-3.81495	0.000136209	0.0019383
PA1249	14275.6	2.17809	0.370538	5.87817	4.14816e-09	1.21442e-07			PA1249	14275.6	2.17809	0.370538	5.87817	4.14816e-09	1.21442e-07			PA2619	4996.71	-0.940326	0.283719	-3.31428	0.000918783	0.0104756
PA1663	785.26	2.17171	0.325731	6.6672	2.60734e-11	1.01777e-09			PA1663	785.26	2.17171	0.325731	6.6672	2.60734e-11	1.01777e-09			PA4357	516.548	-0.943182	0.322838	-2.92154	0.00348311	0.0304962
PA0366	1966.2	2.16104	0.221199	9.76967	1.51951e-22	1.31402e-20			PA0366	1966.2	2.16104	0.221199	9.76967	1.51951e-22	1.31402e-20			PA2128	396.292	-0.954873	0.309692	-3.0833	0.0020472	0.0198745
PA2416	269.317	2.16088	0.369125	5.85406	4.79717e-09	1.38282e-07			PA2416	269.317	2.16088	0.369125	5.85406	4.79717e-09	1.38282e-07			PA0047	1056.02	-0.961823	0.324514	-2.96389	0.00303779	0.0272327
PA2587	7099.63	2.12076	0.313103	6.77337	1.25818e-11	5.1248e-10			PA2587	7099.63	2.12076	0.313103	6.77337	1.25818e-11	5.1248e-10			PA4843	10769.5	-0.962724	0.157055	-6.12986	8.79554e-10	2.762e-08
PA3908	1424.46	2.12062	0.513588	4.12903	3.64292e-05	0.000583386			PA3908	1424.46	2.12062	0.513588	4.12903	3.64292e-05	0.000583386			PA3877	661.29	-0.962915	0.322677	-2.98414	0.00284375	0.0260337
PA4877	287.112	2.11029	0.405631	5.2025	1.96626e-07	4.51116e-06			PA4877	287.112	2.11029	0.405631	5.2025	1.96626e-07	4.51116e-06			PA1162	2799.64	-0.964753	0.289863	-3.3283	0.000873762	0.00998255
PA2158	144.963	2.10946	0.455024	4.63593	3.55331e-06	6.61362e-05			PA2158	144.963	2.10946	0.455024	4.63593	3.55331e-06	6.61362e-05			PA3662	593.395	-0.970286	0.325315	-2.98261	0.00285805	0.0261221
PA2331	1662.4	2.09231	0.478277	4.37468	1.21609e-05	0.000209042			PA2331	1662.4	2.09231	0.478277	4.37468	1.21609e-05	0.000209042			PA0607	1346	-0.994968	0.25186	-3.95048	7.79957e-05	0.0011691
PA2175	55.499	2.08564	0.592645	3.5192	0.000432844	0.0053709			PA2175	55.499	2.08564	0.592645	3.5192	0.000432844	0.0053709			PA4687	4331.2	-0.998438	0.353211	-2.82675	0.00470231	0.0384181
PA2155	49.5035	2.08502	0.48435	4.30478	1.6715e-05	0.000278798			PA2155	49.5035	2.08502	0.48435	4.30478	1.6715e-05	0.000278798			PA3263	4502.39	-1.00853	0.254907	-3.95647	7.60649e-05	0.00114321
PA2592	2470.38	2.04303	0.240711	8.48748	2.11165e-17	1.31884e-15			PA2592	2470.38	2.04303	0.240711	8.48748	2.11165e-17	1.31884e-15			PA5433	434.135	-1.02394	0.253217	-4.04373	5.26075e-05	0.000821408
PA3907	290.853	2.04066	0.440549	4.63209	3.61994e-06	6.7154e-05			PA3907	290.853	2.04066	0.440549	4.63209	3.61994e-06	6.7154e-05			PA5054	1213.4	-1.0245	0.369228	-2.7747	0.00552528	0.0434981
PA2747	509.409	2.02624	0.396105	5.11542	3.13036e-07	6.90029e-06			PA2747	509.409	2.02624	0.396105	5.11542	3.13036e-07	6.90029e-06			PA2126.1	790.541	-1.03826	0.351277	-2.95567	0.00311993	0.0277486
PA1666	320.613	2.01513	0.27205	7.4072	1.28998e-13	6.47409e-12			PA1666	320.613	2.01513	0.27205	7.4072	1.28998e-13	6.47409e-12			PA2019	975.116	-1.04244	0.320305	-3.25453	0.00113579	0.0124208
PA0534	1146.21	2.00367	0.431149	4.64727	3.3635e-06	6.28115e-05			PA0534	1146.21	2.00367	0.431149	4.64727	3.3635e-06	6.28115e-05			PA2453	16002.9	-1.04446	0.282632	-3.69549	0.000219467	0.00297259
PA2147	111.532	2.00017	0.408482	4.89658	9.75201e-07	1.99331e-05			PA2147	111.532	2.00017	0.408482	4.89658	9.75201e-07	1.99331e-05			PA1791	884.622	-1.04888	0.223484	-4.69332	2.68806e-06	5.1219e-05
PA4131	12193.2	1.98529	0.557473	3.56123	0.000369116	0.00467297			PA4131	12193.2	1.98529	0.557473	3.56123	0.000369116	0.00467297			PA2537	393.126	-1.0526	0.247842	-4.24705	2.16603e-05	0.000354964
PA5384	27.2538	1.96538	0.628914	3.12504	0.0017778	0.0177496			PA5384	27.2538	1.96538	0.628914	3.12504	0.0017778	0.0177496			PA1608	795.091	-1.05809	0.203488	-5.1998	1.99508e-07	4.55867e-06
PA2302	11519.7	1.96424	0.290081	6.77135	1.27586e-11	5.15943e-10			PA2302	11519.7	1.96424	0.290081	6.77135	1.27586e-11	5.15943e-10			PA1552.1	2765.5	-1.06004	0.376519	-2.81538	0.00487197	0.0392584
PA0188	49.9719	1.9563	0.473746	4.12943	3.63658e-05	0.000583386			PA0188	49.9719	1.9563	0.473746	4.12943	3.63658e-05	0.000583386			PA5503	3650.98	-1.07813	0.275427	-3.9144	9.06293e-05	0.0013406
PA2329	544.757	1.95586	0.541627	3.61108	0.000304922	0.00401397			PA2329	544.757	1.95586	0.541627	3.61108	0.000304922	0.00401397			PA1721	107.777	-1.08593	0.386578	-2.80909	0.00496812	0.0398209
PA4140	210.2	1.95172	0.407067	4.79458	1.63013e-06	3.2464e-05			PA4140	210.2	1.95172	0.407067	4.79458	1.63013e-06	3.2464e-05			PA5055	1118.24	-1.09389	0.306111	-3.57351	0.000352228	0.00448951
PA4384	660.848	1.94009	0.219919	8.82185	1.12582e-18	7.8126e-17			PA4384	660.848	1.94009	0.219919	8.82185	1.12582e-18	7.8126e-17			PA5436	2509.93	-1.10897	0.217426	-5.10046	3.38837e-07	7.38218e-06
PA0143	2928.87	1.93927	0.134783	14.3881	6.14364e-47	1.23334e-44			PA0143	2928.87	1.93927	0.134783	14.3881	6.14364e-47	1.23334e-44			PA2126	297.816	-1.10967	0.38378	-2.89143	0.00383489	0.0330106
PA3891	474.212	1.93752	0.342248	5.66114	1.5037e-08	3.9313e-07			PA3891	474.212	1.93752	0.342248	5.66114	1.5037e-08	3.9313e-07			PA4921	558.921	-1.11501	0.194977	-5.7187	1.0734e-08	2.88689e-07
PA3022	11317.8	1.93646	0.171833	11.2694	1.85789e-29	2.04769e-27			PA3022	11317.8	1.93646	0.171833	11.2694	1.85789e-29	2.04769e-27			PA5130	1478.88	-1.11904	0.219688	-5.09377	3.51005e-07	7.58846e-06
PA1111	31.2164	1.93488	0.50971	3.79605	0.000147019	0.00207321			PA1111	31.2164	1.93488	0.50971	3.79605	0.000147019	0.00207321			PA5368	1416.7	-1.13979	0.284842	-4.00147	6.2949e-05	0.000961512
PA5099	1090.94	1.93347	0.458965	4.21267	2.52372e-05	0.000409995			PA5099	1090.94	1.93347	0.458965	4.21267	2.52372e-05	0.000409995			PA2541	3963.89	-1.14399	0.152294	-7.51176	5.8336e-14	2.98097e-12
PA5058	2638.84	1.92609	0.284179	6.77773	1.22082e-11	5.00893e-10			PA5058	2638.84	1.92609	0.284179	6.77773	1.22082e-11	5.00893e-10			PA3875	558.328	-1.14861	0.404026	-2.84291	0.00447039	0.0371168
PA4876	257.777	1.9153	0.414906	4.61623	3.9078e-06	7.17835e-05			PA4876	257.777	1.9153	0.414906	4.61623	3.9078e-06	7.17835e-05			PA4893	204.609	-1.16043	0.390722	-2.96997	0.00297834	0.0268411
PA2303	1080.67	1.89537	0.209811	9.03369	1.65975e-19	1.18094e-17			PA2303	1080.67	1.89537	0.209811	9.03369	1.65975e-19	1.18094e-17			PA1913	3841.57	-1.18224	0.352384	-3.35497	0.000793724	0.00925627
PA2196	674.951	1.89368	0.308196	6.1444	8.02673e-10	2.53473e-08			PA2196	674.951	1.89368	0.308196	6.1444	8.02673e-10	2.53473e-08			PA5435	3288.51	-1.18833	0.201378	-5.90099	3.61322e-09	1.08031e-07
PA2448	513.866	1.8932	0.195499	9.68393	3.5289e-22	2.96059e-20			PA2448	513.866	1.8932	0.195499	9.68393	3.5289e-22	2.96059e-20			PA1331	981.897	-1.19909	0.234863	-5.10548	3.29962e-07	7.2168e-06
PA0855	798.974	1.89096	0.303696	6.22649	4.7699e-10	1.58648e-08			PA0855	798.974	1.89096	0.303696	6.22649	4.7699e-10	1.58648e-08			PA5432	820.902	-1.20108	0.307472	-3.90631	9.37163e-05	0.001379
PA4139	312.941	1.8864	0.250436	7.53246	4.9792e-14	2.56771e-12			PA4139	312.941	1.8864	0.250436	7.53246	4.9792e-14	2.56771e-12			PA4371	1580.65	-1.20838	0.279837	-4.31816	1.57334e-05	0.000263992
PA2152	517.504	1.88256	0.407464	4.6202	3.83373e-06	7.06537e-05			PA2152	517.504	1.88256	0.407464	4.6202	3.83373e-06	7.06537e-05			PA0170	3806.03	-1.21441	0.349236	-3.47735	0.000506404	0.00610836
PA4129	4270.93	1.87782	0.520652	3.60668	0.000310142	0.00405421			PA4129	4270.93	1.87782	0.520652	3.60668	0.000310142	0.00405421			PA3663	855.007	-1.22142	0.257612	-4.74133	2.12321e-06	4.08719e-05
PA2151	174.909	1.87378	0.432178	4.33566	1.45324e-05	0.000245306			PA2151	174.909	1.87378	0.432178	4.33566	1.45324e-05	0.000245306			PA2538	1010.21	-1.23449	0.284481	-4.33943	1.42854e-05	0.000241862
PA2150	34.64	1.87315	0.559013	3.35082	0.000805733	0.00935749			PA2150	34.64	1.87315	0.559013	3.35082	0.000805733	0.00935749			PA5429	37540.3	-1.2695	0.400564	-3.16929	0.00152813	0.0157031
PA0522	10.5498	1.87082	0.66105	2.83006	0.00465386	0.0381034			PA0522	10.5498	1.87082	0.66105	2.83006	0.00465386	0.0381034			PA0172	3811.73	-1.28124	0.389847	-3.28651	0.00101436	0.011358
PA1250	293.594	1.86726	0.323562	5.77097	7.88178e-09	2.15066e-07			PA1250	293.594	1.86726	0.323562	5.77097	7.88178e-09	2.15066e-07			PA3205	343.657	-1.28138	0.382	-3.3544	0.000795383	0.00925642
PA5212	502.2	1.86363	0.365784	5.09488	3.48954e-07	7.57324e-06			PA5212	502.2	1.86363	0.365784	5.09488	3.48954e-07	7.57324e-06			PA4683	208.193	-1.29801	0.266405	-4.8723	1.10304e-06	2.2223e-05
PA1668	764.121	1.86291	0.256796	7.25444	4.03313e-13	1.93763e-11			PA1668	764.121	1.86291	0.256796	7.25444	4.03313e-13	1.93763e-11			PA3768	3477.5	-1.31591	0.413316	-3.18378	0.00145363	0.0151032
PA4130	8799.43	1.85795	0.57918	3.2079	0.00133707	0.0142883			PA4130	8799.43	1.85795	0.57918	3.2079	0.00133707	0.0142883			PA1432	8307.86	-1.32083	0.262064	-5.0401	4.65284e-07	9.79537e-06
PA2330	1054.44	1.85014	0.565729	3.27035	0.00107413	0.0118619			PA2330	1054.44	1.85014	0.565729	3.27035	0.00107413	0.0118619			PA1555.1	4920.3	-1.33504	0.418434	-3.19057	0.00141993	0.0149375
PA1878	353.379	1.82495	0.309449	5.89743	3.6921e-09	1.09806e-07			PA1878	353.379	1.82495	0.309449	5.89743	3.6921e-09	1.09806e-07			PA4920	4462.15	-1.35468	0.215363	-6.29021	3.17028e-10	1.08001e-08
PA4778	3696.56	1.81036	0.218366	8.29049	1.12783e-16	6.81672e-15			PA4778	3696.56	1.81036	0.218366	8.29049	1.12783e-16	6.81672e-15			PA4630	274.907	-1.36137	0.220375	-6.17752	6.51151e-10	2.0915e-08
PA3460	855.421	1.80131	0.416069	4.32937	1.4954e-05	0.000251666			PA3460	855.421	1.80131	0.416069	4.32937	1.4954e-05	0.000251666			PA5217	1898.53	-1.36681	0.474982	-2.8776	0.00400712	0.0341009
PA0567	517.802	1.79369	0.37536	4.77858	1.76541e-06	3.49415e-05			PA0567	517.802	1.79369	0.37536	4.77858	1.76541e-06	3.49415e-05			PA0150	206.14	-1.37407	0.423874	-3.24169	0.00118821	0.0128937
PA2162	249.647	1.78678	0.462875	3.86018	0.000113303	0.00164144			PA2162	249.647	1.78678	0.462875	3.86018	0.000113303	0.00164144			PA3281	755.647	-1.38835	0.319449	-4.34609	1.38584e-05	0.000235342
PA5059	916.391	1.76531	0.277921	6.35184	2.1275e-10	7.38191e-09			PA5059	916.391	1.76531	0.277921	6.35184	2.1275e-10	7.38191e-09			PA3176	163.072	-1.40403	0.242356	-5.79325	6.90367e-09	1.89295e-07
PA5100	5788.53	1.74897	0.470677	3.71586	0.000202512	0.00276963			PA5100	5788.53	1.74897	0.470677	3.71586	0.000202512	0.00276963			PA1332	508.113	-1.42698	0.243643	-5.85686	4.71711e-09	1.36675e-07
PA2304	1725.44	1.73446	0.355465	4.87942	1.06398e-06	2.1513e-05			PA2304	1725.44	1.73446	0.355465	4.87942	1.06398e-06	2.1513e-05			PA3874	298.567	-1.43279	0.449931	-3.18446	0.00145026	0.0150961
PA2159	73.183	1.73196	0.552449	3.13507	0.00171814	0.0173076			PA2159	73.183	1.73196	0.552449	3.13507	0.00171814	0.0173076			PA3174	617.026	-1.44152	0.251913	-5.7223	1.05093e-08	2.84004e-07
PA1251	394.169	1.73025	0.263705	6.56129	5.33436e-11	1.95977e-09			PA1251	394.169	1.73025	0.263705	6.56129	5.33436e-11	1.95977e-09			PA0171	1181.67	-1.44817	0.446539	-3.24309	0.00118239	0.0128554
PA1667	678.84	1.72882	0.209754	8.24211	1.69198e-16	1.00112e-14			PA1667	678.84	1.72882	0.209754	8.24211	1.69198e-16	1.00112e-14			PA3175	171.426	-1.47113	0.235114	-6.25707	3.92274e-10	1.3283e-08
PA3904	4510.94	1.7029	0.380193	4.47904	7.49808e-06	0.000132537			PA3904	4510.94	1.7029	0.380193	4.47904	7.49808e-06	0.000132537			PA0045	1080.74	-1.517	0.330287	-4.59299	4.36944e-06	8.0002e-05
PA2046	28.0757	1.69565	0.531585	3.1898	0.00142373	0.0149375			PA2046	28.0757	1.69565	0.531585	3.1898	0.00142373	0.0149375			PA1555	17173.1	-1.51889	0.511196	-2.97124	0.00296597	0.0268034
PA1242	253.003	1.66498	0.365334	4.55743	5.17828e-06	9.38938e-05			PA1242	253.003	1.66498	0.365334	4.55743	5.17828e-06	9.38938e-05			PA0040	2398.17	-1.54866	0.345505	-4.48231	7.38403e-06	0.000130933
PA0106	1537.09	1.65	0.356633	4.62662	3.71686e-06	6.87253e-05			PA0106	1537.09	1.65	0.356633	4.62662	3.71686e-06	6.87253e-05			PA0721	69.1425	-1.58216	0.334525	-4.72957	2.24995e-06	4.30169e-05
PA2070	240.975	1.64501	0.329273	4.99589	5.85664e-07	1.22836e-05			PA2070	240.975	1.64501	0.329273	4.99589	5.85664e-07	1.22836e-05			PA4513	2827.05	-1.59907	0.516902	-3.09358	0.0019776	0.0193342
PA3819	1179.07	1.6436	0.306039	5.37055	7.84956e-08	1.89366e-06			PA3819	1179.07	1.6436	0.306039	5.37055	7.84956e-08	1.89366e-06			PA4637	242.173	-1.60153	0.24021	-6.66722	2.60695e-11	1.01777e-09
PA1592	1307.47	1.63814	0.297246	5.51105	3.56702e-08	8.83269e-07			PA1592	1307.47	1.63814	0.297246	5.51105	3.56702e-08	8.83269e-07			PA0046	843.345	-1.63511	0.34298	-4.76735	1.86662e-06	3.63054e-05
PA3906	331.748	1.63572	0.425321	3.84585	0.000120133	0.00171824			PA3906	331.748	1.63572	0.425321	3.84585	0.000120133	0.00171824			PA0801	1871.13	-1.66784	0.561724	-2.96914	0.00298633	0.0268579
PA2423	817.102	1.63345	0.313742	5.20636	1.92579e-07	4.43643e-06			PA2423	817.102	1.63345	0.313742	5.20636	1.92579e-07	4.43643e-06			PA2463	5007.26	-1.6762	0.305708	-5.48301	4.18161e-08	1.03091e-06
PA4677	2505.46	1.62399	0.315997	5.13926	2.75816e-07	6.20146e-06			PA4677	2505.46	1.62399	0.315997	5.13926	2.75816e-07	6.20146e-06			PA0149	303.885	-1.75136	0.639769	-2.73749	0.00619101	0.0473465
PA0364	186.362	1.619	0.237341	6.82141	9.01518e-12	3.75366e-10			PA0364	186.362	1.619	0.237341	6.82141	9.01518e-12	3.75366e-10			PA0930	917.167	-1.76531	0.5853	-3.01608	0.00256067	0.0239095
PA3461	1211.11	1.61657	0.385008	4.19879	2.68345e-05	0.000434688			PA3461	1211.11	1.61657	0.385008	4.19879	2.68345e-05	0.000434688			PA0209	143.489	-1.76692	0.534706	-3.30448	0.000951534	0.0107401
PA1431	6013.58	1.61355	0.339216	4.75669	1.96792e-06	3.81438e-05			PA1431	6013.58	1.61355	0.339216	4.75669	1.96792e-06	3.81438e-05			PA4232	5035.39	-1.7813	0.473	-3.76596	0.00016591	0.00230836
PA0027	871.262	1.61197	0.225411	7.15125	8.59943e-13	3.99483e-11			PA0027	871.262	1.61197	0.225411	7.15125	8.59943e-13	3.99483e-11			PA3873	77.8535	-1.7935	0.575833	-3.11462	0.00184184	0.0182369
PA2180	66.559	1.60723	0.415002	3.87283	0.000107577	0.0015625			PA2180	66.559	1.60723	0.415002	3.87283	0.000107577	0.0015625			PA1365	1664.82	-1.80726	0.499274	-3.61978	0.000294849	0.00389049
PA2190	136.043	1.60134	0.402929	3.97424	7.06051e-05	0.001064			PA2190	136.043	1.60134	0.402929	3.97424	7.06051e-05	0.001064			PA1363	276.791	-1.869	0.594401	-3.14435	0.00166456	0.0168283
PA0062	170.71	1.58877	0.391015	4.06321	4.84022e-05	0.000757852			PA0062	170.71	1.58877	0.391015	4.06321	4.84022e-05	0.000757852			PA1333	161.366	-1.89376	0.246072	-7.69596	1.40431e-14	7.4468e-13
PA2154	53.9858	1.58764	0.55331	2.86934	0.00411324	0.0345598			PA2154	53.9858	1.58764	0.55331	2.86934	0.00411324	0.0345598			PA3876	184.244	-1.89792	0.573299	-3.31053	0.000931188	0.0105528
PA3905	574.417	1.58512	0.223212	7.10142	1.23486e-12	5.6432e-11			PA3905	574.417	1.58512	0.223212	7.10142	1.23486e-12	5.6432e-11			PA0800	212.858	-1.90754	0.623537	-3.05922	0.00221917	0.0212678
PA5161	25700.2	1.58461	0.270998	5.8473	4.99602e-09	1.41831e-07			PA5161	25700.2	1.58461	0.270998	5.8473	4.99602e-09	1.41831e-07			PA5415	463.077	-1.97665	0.61193	-3.23019	0.00123709	0.0133468
PA2751	159.634	1.57952	0.418341	3.77569	0.000159568	0.00222564			PA2751	159.634	1.57952	0.418341	3.77569	0.000159568	0.00222564			PA0210	165.499	-2.05214	0.635964	-3.22681	0.00125178	0.0134794
PA0365	605.638	1.5747	0.270674	5.81769	5.9666e-09	1.65213e-07			PA0365	605.638	1.5747	0.270674	5.81769	5.9666e-09	1.65213e-07			PA1364	367.839	-2.05634	0.50948	-4.03615	5.43353e-05	0.000846035
PA3477	8333.91	1.57229	0.287986	5.4596	4.77216e-08	1.16995e-06			PA3477	8333.91	1.57229	0.287986	5.4596	4.77216e-08	1.16995e-06			PA0433	275.456	-2.36449	0.415947	-5.6846	1.31121e-08	3.47657e-07
PA2301	492.722	1.56644	0.320707	4.88435	1.03772e-06	2.10579e-05			PA2301	492.722	1.56644	0.320707	4.88435	1.03772e-06	2.10579e-05			PA3443	174.273	-2.74542	0.659924	-4.1602	3.17972e-05	0.000513598
PA5164	6769.53	1.56585	0.27888	5.61478	1.96814e-08	5.09812e-07			PA5164	6769.53	1.56585	0.27888	5.61478	1.96814e-08	5.09812e-07			PA2444	1156.74	-2.86211	0.821234	-3.48513	0.000491893	0.00597177
PA2589	107.439	1.56521	0.280572	5.57866	2.42377e-08	6.19274e-07			PA2589	107.439	1.56521	0.280572	5.57866	2.42377e-08	6.19274e-07			PA3284	289.751	-2.89214	0.390539	-7.40552	1.30636e-13	6.49827e-12
PA2591	1637.95	1.56148	0.283169	5.5143	3.50171e-08	8.70934e-07			PA2591	1637.95	1.56148	0.283169	5.5143	3.50171e-08	8.70934e-07			PA2807	187.492	-3.35397	0.642494	-5.22024	1.78694e-07	4.15057e-06
PA3476	4922.97	1.55607	0.313901	4.95719	7.15207e-07	1.48346e-05			PA3476	4922.97	1.55607	0.313901	4.95719	7.15207e-07	1.48346e-05			PA3282	235.098	-3.38163	0.43893	-7.70426	1.31604e-14	7.04521e-13
PA3678	1265.04	1.55452	0.252273	6.16204	7.1812e-10	2.29349e-08			PA3678	1265.04	1.55452	0.252273	6.16204	7.1812e-10	2.29349e-08			PA3283	4619.01	-3.54792	0.40144	-8.838	9.74497e-19	6.84706e-17
PA4117	4174.42	1.5487	0.209961	7.37612	1.6297e-13	8.03556e-12			PA4117	4174.42	1.5487	0.209961	7.37612	1.6297e-13	8.03556e-12			PA2445	11900.9	-3.69298	0.652618	-5.65871	1.52514e-08	3.96889e-07
PA3234	4747.46	1.5353	0.501516	3.06131	0.0022037	0.0212106			PA3234	4747.46	1.5353	0.501516	3.06131	0.0022037	0.0212106			PA2446	1442.69	-3.8747	0.817647	-4.73885	2.14939e-06	4.12345e-05
PA1946	152.645	1.52617	0.297599	5.12829	2.92392e-07	6.52197e-06			PA1946	152.645	1.52617	0.297599	5.12829	2.92392e-07	6.52197e-06			PA4218	2832.95	-4.429	0.981004	-4.51476	6.33875e-06	0.000113472
PA2328	1267.23	1.52613	0.531616	2.87074	0.00409516	0.0344596			PA2328	1267.23	1.52613	0.531616	2.87074	0.00409516	0.0344596			PA4222	1202.25	-5.52512	0.89858	-6.14873	7.81068e-10	2.48044e-08
PA2593	267.097	1.51752	0.400441	3.78963	0.000150873	0.00212015			PA2593	267.097	1.51752	0.400441	3.78963	0.000150873	0.00212015			PA4220	2502.27	-5.78815	0.983365	-5.88606	3.95506e-09	1.16395e-07
PA2478	289.995	1.51009	0.181579	8.31646	9.06286e-17	5.53721e-15			PA2478	289.995	1.51009	0.181579	8.31646	9.06286e-17	5.53721e-15			PA4229	1575.95	-6.01378	1.01004	-5.95401	2.61648e-09	7.90712e-08
PA2157	100.422	1.50389	0.456717	3.29282	0.000991882	0.0111507			PA2157	100.422	1.50389	0.456717	3.29282	0.000991882	0.0111507			PA4219	1366.91	-6.153	0.984062	-6.25266	4.03516e-10	1.35818e-08
PA2080	981.847	1.49721	0.188551	7.94059	2.01222e-15	1.14249e-13			PA2080	981.847	1.49721	0.188551	7.94059	2.01222e-15	1.14249e-13			PA4221	9096.87	-6.26982	0.961675	-6.51968	7.04567e-11	2.5387e-09
PA4204	355.124	1.48877	0.283792	5.24598	1.55457e-07	3.64092e-06			PA4204	355.124	1.48877	0.283792	5.24598	1.55457e-07	3.64092e-06			PA4228	3895.01	-6.27017	1.07139	-5.85239	4.84553e-09	1.38963e-07
PA0028	134.922	1.44826	0.353448	4.09753	4.17583e-05	0.000661192			PA0028	134.922	1.44826	0.353448	4.09753	4.17583e-05	0.000661192			PA4230	1623.18	-6.33915	1.0218	-6.20388	5.50866e-10	1.80024e-08
PA5492.1	17723.3	1.44528	0.354643	4.0753	4.59552e-05	0.000721549			PA5492.1	17723.3	1.44528	0.354643	4.0753	4.59552e-05	0.000721549			PA4231	3034.2	-6.46398	0.994201	-6.50168	7.94258e-11	2.82565e-09
PA3103	1512.04	1.44019	0.146186	9.85175	6.73611e-23	5.9162e-21			PA3103	1512.04	1.44019	0.146186	9.85175	6.73611e-23	5.9162e-21			PA4224	1389.05	-6.46531	1.04304	-6.19853	5.69918e-10	1.85174e-08
PA2029	79.3645	1.42904	0.282466	5.05915	4.21138e-07	8.89931e-06			PA2029	79.3645	1.42904	0.282466	5.05915	4.21138e-07	8.89931e-06			PA4223	1228.09	-6.49334	0.981163	-6.618	3.6409e-11	1.3828e-09
PA2081	1680	1.42762	0.27714	5.15125	2.58753e-07	5.84116e-06			PA2081	1680	1.42762	0.27714	5.15125	2.58753e-07	5.84116e-06			PA4225	15553.6	-6.72855	1.01535	-6.62681	3.43014e-11	1.31162e-09
PA2862	210.966	1.41969	0.40552	3.50091	0.000463678	0.00568041			PA2862	210.966	1.41969	0.40552	3.50091	0.000463678	0.00568041			PA4226	9528.33	-6.73985	1.02465	-6.57771	4.77757e-11	1.77846e-09
PA1873	68.8322	1.41949	0.304507	4.66161	3.13747e-06	5.91802e-05			PA1873	68.8322	1.41949	0.304507	4.66161	3.13747e-06	5.91802e-05			PA1244	1931.46	-7.62272	0.368201	-20.7026	3.2808e-95	3.68828e-92
PA0866	2494.81	1.40926	0.359684	3.91804	8.92737e-05	0.00132403			PA0866	2494.81	1.40926	0.359684	3.91804	8.92737e-05	0.00132403
PA2187	34.1221	1.40437	0.488742	2.87345	0.00406021	0.0343195			PA2187	34.1221	1.40437	0.488742	2.87345	0.00406021	0.0343195
PA0110	62.9079	1.38754	0.433464	3.20104	0.00136931	0.0145482			PA0110	62.9079	1.38754	0.433464	3.20104	0.00136931	0.0145482
PA4171	33.65	1.38648	0.482047	2.87623	0.00402461	0.0341727			PA4171	33.65	1.38648	0.482047	2.87623	0.00402461	0.0341727
PA2160	272.672	1.37953	0.406339	3.39503	0.000686214	0.00810338			PA2160	272.672	1.37953	0.406339	3.39503	0.000686214	0.00810338
PA2079	553.765	1.37779	0.201526	6.8368	8.09828e-12	3.39705e-10			PA2079	553.765	1.37779	0.201526	6.8368	8.09828e-12	3.39705e-10
PA4394	5631.87	1.37103	0.267595	5.12355	2.99843e-07	6.66173e-06			PA4394	5631.87	1.37103	0.267595	5.12355	2.99843e-07	6.66173e-06
PA1670	347.158	1.36756	0.258557	5.28922	1.22838e-07	2.90115e-06			PA1670	347.158	1.36756	0.258557	5.28922	1.22838e-07	2.90115e-06
PA3100	1131.47	1.36667	0.188797	7.23884	4.52539e-13	2.1557e-11			PA3100	1131.47	1.36667	0.188797	7.23884	4.52539e-13	2.1557e-11
PA2345	457.074	1.36577	0.207589	6.57919	4.73034e-11	1.77261e-09			PA2345	457.074	1.36577	0.207589	6.57919	4.73034e-11	1.77261e-09
PA2569	203.214	1.35466	0.409358	3.30924	0.000935508	0.0105805			PA2569	203.214	1.35466	0.409358	3.30924	0.000935508	0.0105805
PA1404	23.648	1.35038	0.413975	3.26198	0.00110635	0.0121461			PA1404	23.648	1.35038	0.413975	3.26198	0.00110635	0.0121461
PA2769	131.434	1.34239	0.34852	3.85167	0.000117314	0.0016865			PA2769	131.434	1.34239	0.34852	3.85167	0.000117314	0.0016865
PA0108	1779.78	1.3421	0.359792	3.73022	0.000191315	0.0026293			PA0108	1779.78	1.3421	0.359792	3.73022	0.000191315	0.0026293
PA2927	626.048	1.34143	0.250445	5.35618	8.49979e-08	2.04177e-06			PA2927	626.048	1.34143	0.250445	5.35618	8.49979e-08	2.04177e-06
PA3923	12227.4	1.3383	0.306204	4.37062	1.23892e-05	0.000212316			PA3923	12227.4	1.3383	0.306204	4.37062	1.23892e-05	0.000212316
PA0105	850.257	1.33451	0.305716	4.36519	1.27014e-05	0.000217004			PA0105	850.257	1.33451	0.305716	4.36519	1.27014e-05	0.000217004
PA3098	389.587	1.32453	0.277514	4.77285	1.81636e-06	3.55741e-05			PA3098	389.587	1.32453	0.277514	4.77285	1.81636e-06	3.55741e-05
PA1669	1106.27	1.32414	0.173575	7.62864	2.37246e-14	1.23478e-12			PA1669	1106.27	1.32414	0.173575	7.62864	2.37246e-14	1.23478e-12
PA1430	6893.6	1.32331	0.258973	5.10983	3.22447e-07	7.07998e-06			PA1430	6893.6	1.32331	0.258973	5.10983	3.22447e-07	7.07998e-06
PA1129	170.527	1.32131	0.227215	5.81524	6.05453e-09	1.66826e-07			PA1129	170.527	1.32131	0.227215	5.81524	6.05453e-09	1.66826e-07
PA5061	1170.93	1.31295	0.307007	4.27663	1.89745e-05	0.000314619			PA5061	1170.93	1.31295	0.307007	4.27663	1.89745e-05	0.000314619
PA4648	1759.04	1.30174	0.461765	2.81905	0.00481658	0.0389554			PA4648	1759.04	1.30174	0.461765	2.81905	0.00481658	0.0389554
PA4652	1980.74	1.29261	0.390244	3.31232	0.000925273	0.010507			PA4652	1980.74	1.29261	0.390244	3.31232	0.000925273	0.010507
PA0762	10319.2	1.29035	0.303201	4.25577	2.0833e-05	0.000343408			PA0762	10319.2	1.29035	0.303201	4.25577	2.0833e-05	0.000343408
PA5163	10261.7	1.28964	0.23283	5.53899	3.04223e-08	7.6341e-07			PA5163	10261.7	1.28964	0.23283	5.53899	3.04223e-08	7.6341e-07
PA3922	5638.81	1.28867	0.285037	4.52105	6.15333e-06	0.000110504			PA3922	5638.81	1.28867	0.285037	4.52105	6.15333e-06	0.000110504
PA2076	252.671	1.28559	0.197255	6.51741	7.15333e-11	2.56107e-09			PA2076	252.671	1.28559	0.197255	6.51741	7.15333e-11	2.56107e-09
PA0229	481.528	1.28453	0.29837	4.30515	1.66872e-05	0.000278798			PA0229	481.528	1.28453	0.29837	4.30515	1.66872e-05	0.000278798
PA3235	3461.27	1.28346	0.471055	2.72466	0.00643685	0.0489601			PA3235	3461.27	1.28346	0.471055	2.72466	0.00643685	0.0489601
PA3089	457.308	1.27682	0.464875	2.7466	0.00602172	0.0463038			PA3089	457.308	1.27682	0.464875	2.7466	0.00602172	0.0463038
PA2245	104.978	1.26525	0.276928	4.56888	4.90345e-06	8.91984e-05			PA2245	104.978	1.26525	0.276928	4.56888	4.90345e-06	8.91984e-05
PA4813	55.4202	1.2647	0.363918	3.47523	0.000510425	0.00614368			PA4813	55.4202	1.2647	0.363918	3.47523	0.000510425	0.00614368
PA0270	192.004	1.26162	0.238441	5.2911	1.2158e-07	2.88354e-06			PA0270	192.004	1.26162	0.238441	5.2911	1.2158e-07	2.88354e-06
PA4337	586.02	1.25888	0.36087	3.48845	0.000485827	0.00592371			PA4337	586.02	1.25888	0.36087	3.48845	0.000485827	0.00592371
PA3104	1191.68	1.25769	0.201191	6.25124	4.07218e-10	1.36248e-08			PA3104	1191.68	1.25769	0.201191	6.25124	4.07218e-10	1.36248e-08
PA5162	5370.58	1.25632	0.274889	4.57027	4.87085e-06	8.8893e-05			PA5162	5370.58	1.25632	0.274889	4.57027	4.87085e-06	8.8893e-05
PA4869	469.597	1.25544	0.173862	7.22086	5.16597e-13	2.44016e-11			PA4869	469.597	1.25544	0.173862	7.22086	5.16597e-13	2.44016e-11
PA4651	1148.94	1.25292	0.429796	2.91516	0.00355501	0.030981			PA4651	1148.94	1.25292	0.429796	2.91516	0.00355501	0.030981
PA2021	595.764	1.25023	0.358544	3.48697	0.000488529	0.00594376			PA2021	595.764	1.25023	0.358544	3.48697	0.000488529	0.00594376
PA2135	125.485	1.24218	0.401953	3.09036	0.00199917	0.0195093			PA2135	125.485	1.24218	0.401953	3.09036	0.00199917	0.0195093
PA0737	101.051	1.22902	0.425176	2.89061	0.00384489	0.0330461			PA0737	101.051	1.22902	0.425176	2.89061	0.00384489	0.0330461
PA3099	515.525	1.22642	0.281566	4.35572	1.32631e-05	0.000225915			PA3099	515.525	1.22642	0.281566	4.35572	1.32631e-05	0.000225915
PA1947	848.278	1.22421	0.245719	4.98214	6.28841e-07	1.31402e-05			PA1947	848.278	1.22421	0.245719	4.98214	6.28841e-07	1.31402e-05
PA0026	3089.76	1.2222	0.288984	4.2293	2.34416e-05	0.000383039			PA0026	3089.76	1.2222	0.288984	4.2293	2.34416e-05	0.000383039
PA0568	1046.85	1.221	0.190107	6.42267	1.33905e-10	4.73384e-09			PA0568	1046.85	1.221	0.190107	6.42267	1.33905e-10	4.73384e-09
PA4870	128.27	1.21794	0.213155	5.71387	1.10434e-08	2.95596e-07			PA4870	128.27	1.21794	0.213155	5.71387	1.10434e-08	2.95596e-07
PA0132	258.081	1.21641	0.259563	4.68635	2.78117e-06	5.26363e-05			PA0132	258.081	1.21641	0.259563	4.68635	2.78117e-06	5.26363e-05
PA4591	375.662	1.21425	0.199534	6.08545	1.16167e-09	3.62764e-08			PA4591	375.662	1.21425	0.199534	6.08545	1.16167e-09	3.62764e-08
PA2476	414.176	1.21334	0.296675	4.08979	4.31767e-05	0.000679821			PA2476	414.176	1.21334	0.296675	4.08979	4.31767e-05	0.000679821
PA1872	1101.13	1.19785	0.197932	6.05179	1.43245e-09	4.44851e-08			PA1872	1101.13	1.19785	0.197932	6.05179	1.43245e-09	4.44851e-08
PA3023	336.092	1.19136	0.308758	3.85855	0.000114064	0.00164821			PA3023	336.092	1.19136	0.308758	3.85855	0.000114064	0.00164821
PA2477	670.752	1.18538	0.33643	3.52339	0.000426063	0.005322			PA2477	670.752	1.18538	0.33643	3.52339	0.000426063	0.005322
PA0763	17751.1	1.18156	0.403408	2.92894	0.00340122	0.0299659			PA0763	17751.1	1.18156	0.403408	2.92894	0.00340122	0.0299659
PA4127	266.139	1.17424	0.26191	4.48337	7.34744e-06	0.000130933			PA4127	266.139	1.17424	0.26191	4.48337	7.34744e-06	0.000130933
PA0244	150.171	1.17307	0.244693	4.79405	1.63446e-06	3.2464e-05			PA0244	150.171	1.17307	0.244693	4.79405	1.63446e-06	3.2464e-05
PA2434	46.8441	1.17298	0.423672	2.7686	0.00562984	0.0440301			PA2434	46.8441	1.17298	0.423672	2.7686	0.00562984	0.0440301
PA0156	602.303	1.16704	0.181776	6.42024	1.36061e-10	4.77999e-09			PA0156	602.303	1.16704	0.181776	6.42024	1.36061e-10	4.77999e-09
PA4154	71.3008	1.16068	0.377706	3.07297	0.00211942	0.0204695			PA4154	71.3008	1.16068	0.377706	3.07297	0.00211942	0.0204695
PA1671	350.984	1.16004	0.196116	5.91506	3.31747e-09	9.97194e-08			PA1671	350.984	1.16004	0.196116	5.91506	3.31747e-09	9.97194e-08
PA0107	90.6349	1.15733	0.405943	2.85096	0.0043588	0.0362975			PA0107	90.6349	1.15733	0.405943	2.85096	0.0043588	0.0362975
PA0236	229.701	1.13988	0.203649	5.59728	2.17741e-08	5.61432e-07			PA0236	229.701	1.13988	0.203649	5.59728	2.17741e-08	5.61432e-07
PA3709	630.938	1.13282	0.287835	3.93564	8.29738e-05	0.00123712			PA3709	630.938	1.13282	0.287835	3.93564	8.29738e-05	0.00123712
PA3095	160.987	1.13027	0.338684	3.33725	0.000846121	0.009746			PA3095	160.987	1.13027	0.338684	3.33725	0.000846121	0.009746
PA0157	640.772	1.11841	0.152592	7.32938	2.31215e-13	1.1204e-11			PA0157	640.772	1.11841	0.152592	7.32938	2.31215e-13	1.1204e-11
PA1938	2054.78	1.10635	0.183253	6.0373	1.56712e-09	4.7874e-08			PA1938	2054.78	1.10635	0.183253	6.0373	1.56712e-09	4.7874e-08
PA4592	260.899	1.09772	0.310695	3.53311	0.000410708	0.0051531			PA4592	260.899	1.09772	0.310695	3.53311	0.000410708	0.0051531
PA0158	2686.32	1.09526	0.163949	6.68047	2.38174e-11	9.42801e-10			PA0158	2686.32	1.09526	0.163949	6.68047	2.38174e-11	9.42801e-10
PA2717	205.822	1.09403	0.37763	2.8971	0.00376625	0.0324695			PA2717	205.822	1.09403	0.37763	2.8971	0.00376625	0.0324695
PA0851	185.29	1.08957	0.270566	4.02701	5.64895e-05	0.000877147			PA0851	185.29	1.08957	0.270566	4.02701	5.64895e-05	0.000877147
PA0854	1858.29	1.08935	0.222807	4.88923	1.01233e-06	2.06171e-05			PA0854	1858.29	1.08935	0.222807	4.88923	1.01233e-06	2.06171e-05
PA2244	308.816	1.08581	0.263706	4.11751	3.82995e-05	0.000609863			PA2244	308.816	1.08581	0.263706	4.11751	3.82995e-05	0.000609863
PA3347	419.668	1.08258	0.262848	4.11867	3.81063e-05	0.00060851			PA3347	419.668	1.08258	0.262848	4.11867	3.81063e-05	0.00060851
PA3102	2104.97	1.08018	0.202492	5.33442	9.58479e-08	2.2926e-06			PA3102	2104.97	1.08018	0.202492	5.33442	9.58479e-08	2.2926e-06
PA0462	660.684	1.07288	0.266932	4.01929	5.8373e-05	0.000901414			PA0462	660.684	1.07288	0.266932	4.01929	5.8373e-05	0.000901414
PA0243	525.919	1.06632	0.240154	4.44015	8.98982e-06	0.00015742			PA0243	525.919	1.06632	0.240154	4.44015	8.98982e-06	0.00015742
PA4594	1867.13	1.06336	0.257169	4.13488	3.55137e-05	0.000571985			PA4594	1867.13	1.06336	0.257169	4.13488	3.55137e-05	0.000571985
PA5221	2454.05	1.06096	0.215122	4.9319	8.14337e-07	1.67058e-05			PA5221	2454.05	1.06096	0.215122	4.9319	8.14337e-07	1.67058e-05
PA0853	1148.45	1.05989	0.241918	4.3812	1.18025e-05	0.000203503			PA0853	1148.45	1.05989	0.241918	4.3812	1.18025e-05	0.000203503
PA4593	353.551	1.0554	0.207504	5.08617	3.65366e-07	7.86867e-06			PA4593	353.551	1.0554	0.207504	5.08617	3.65366e-07	7.86867e-06
PA0764	1928.1	1.05331	0.282971	3.72235	0.00019738	0.00270603			PA0764	1928.1	1.05331	0.282971	3.72235	0.00019738	0.00270603
PA2562	774.868	1.04843	0.288201	3.63785	0.000274926	0.00365333			PA2562	774.868	1.04843	0.288201	3.63785	0.000274926	0.00365333
PA4589	98.9927	1.04719	0.230768	4.53784	5.68324e-06	0.000102389			PA4589	98.9927	1.04719	0.230768	4.53784	5.68324e-06	0.000102389
PA5056	2066.66	1.03736	0.191087	5.42876	5.6748e-08	1.38087e-06			PA5056	2066.66	1.03736	0.191087	5.42876	5.6748e-08	1.38087e-06
PA2177	456.711	1.02954	0.32249	3.19247	0.00141064	0.0149045			PA2177	456.711	1.02954	0.32249	3.19247	0.00141064	0.0149045
PA1185	29.9127	1.02938	0.346613	2.96983	0.00297969	0.0268411			PA1185	29.9127	1.02938	0.346613	2.96983	0.00297969	0.0268411
PA3363	144.719	1.02589	0.198906	5.15768	2.50028e-07	5.66697e-06			PA3363	144.719	1.02589	0.198906	5.15768	2.50028e-07	5.66697e-06
PA2777	361.155	1.02445	0.320086	3.20053	0.00137174	0.0145482			PA2777	361.155	1.02445	0.320086	3.20053	0.00137174	0.0145482
PA4653	172.252	1.02383	0.321811	3.18147	0.00146528	0.0151962			PA4653	172.252	1.02383	0.321811	3.18147	0.00146528	0.0151962
PA4345	788.993	1.02324	0.276402	3.70201	0.0002139	0.00290418			PA4345	788.993	1.02324	0.276402	3.70201	0.0002139	0.00290418
PA2708	394.128	1.02245	0.326651	3.1301	0.00174746	0.0175715			PA2708	394.128	1.02245	0.326651	3.1301	0.00174746	0.0175715
PA4116	459.677	1.02152	0.306401	3.33391	0.000856336	0.00983617			PA4116	459.677	1.02152	0.306401	3.33391	0.000856336	0.00983617
PA5111	600.741	1.00986	0.263993	3.82532	0.000130604	0.00186326			PA5111	600.741	1.00986	0.263993	3.82532	0.000130604	0.00186326
PA0543	411.982	1.00975	0.3082	3.2763	0.00105178	0.0116609			PA0543	411.982	1.00975	0.3082	3.2763	0.00105178	0.0116609
PA1745	676.291	1.00889	0.362207	2.78539	0.00534636	0.0422136			PA1745	676.291	1.00889	0.362207	2.78539	0.00534636	0.0422136
PA3105	2638.64	1.0077	0.176717	5.70234	1.18172e-08	3.14807e-07			PA3105	2638.64	1.0077	0.176717	5.70234	1.18172e-08	3.14807e-07
PA5291	4415.96	1.00682	0.180065	5.59144	2.25197e-08	5.78007e-07			PA5291	4415.96	1.00682	0.180065	5.59144	2.25197e-08	5.78007e-07
PA3690	3071.42	1.00571	0.193023	5.21029	1.88542e-07	4.3613e-06			PA3690	3071.42	1.00571	0.193023	5.21029	1.88542e-07	4.3613e-06
PA3096	569.835	0.981982	0.325893	3.01321	0.00258502	0.0240569			PA3096	569.835	0.981982	0.325893	3.01321	0.00258502	0.0240569
PA2071	2099.77	0.981348	0.274495	3.5751	0.000350091	0.00447241			PA2071	2099.77	0.981348	0.274495	3.5751	0.000350091	0.00447241
PA3101	2261.09	0.980387	0.341813	2.8682	0.0041282	0.0346338			PA3101	2261.09	0.980387	0.341813	2.8682	0.0041282	0.0346338
PA4785	623.672	0.978645	0.244116	4.00894	6.0993e-05	0.000936726			PA4785	623.672	0.978645	0.244116	4.00894	6.0993e-05	0.000936726
PA4519	2701.72	0.977658	0.222719	4.38965	1.13535e-05	0.000196363			PA4519	2701.72	0.977658	0.222719	4.38965	1.13535e-05	0.000196363
PA5060	4934.14	0.975924	0.248579	3.92601	8.63676e-05	0.00128432			PA5060	4934.14	0.975924	0.248579	3.92601	8.63676e-05	0.00128432
PA5057	1363.31	0.968742	0.180006	5.38171	7.37828e-08	1.78764e-06			PA5057	1363.31	0.968742	0.180006	5.38171	7.37828e-08	1.78764e-06
PA3346	2426.01	0.967506	0.215838	4.48256	7.37539e-06	0.000130933			PA3346	2426.01	0.967506	0.215838	4.48256	7.37539e-06	0.000130933
PA5297	486.858	0.965325	0.205793	4.69076	2.72198e-06	5.169e-05			PA5297	486.858	0.965325	0.205793	4.69076	2.72198e-06	5.169e-05
PA4311	649.65	0.961879	0.348221	2.76226	0.00574022	0.0447514			PA4311	649.65	0.961879	0.348221	2.76226	0.00574022	0.0447514
PA0269	805.944	0.958016	0.20054	4.77719	1.77759e-06	3.50591e-05			PA0269	805.944	0.958016	0.20054	4.77719	1.77759e-06	3.50591e-05
PA1408	721.714	0.952234	0.323277	2.94557	0.00322361	0.0285803			PA1408	721.714	0.952234	0.323277	2.94557	0.00322361	0.0285803
PA1606	67.505	0.951319	0.308051	3.08819	0.00201381	0.019618			PA1606	67.505	0.951319	0.308051	3.08819	0.00201381	0.019618
PA2863	94.029	0.949987	0.335608	2.83064	0.00464547	0.0381034			PA2863	94.029	0.949987	0.335608	2.83064	0.00464547	0.0381034
PA4344	368.998	0.949289	0.271163	3.50081	0.000463852	0.00568041			PA4344	368.998	0.949289	0.271163	3.50081	0.000463852	0.00568041
PA3568	2324.8	0.947522	0.33363	2.84004	0.00451085	0.0373424			PA3568	2324.8	0.947522	0.33363	2.84004	0.00451085	0.0373424
PA4037	311.921	0.93621	0.256418	3.65111	0.000261111	0.00347797			PA4037	311.921	0.93621	0.256418	3.65111	0.000261111	0.00347797
PA3069	329.295	0.935093	0.247127	3.78385	0.00015442	0.00216457			PA3069	329.295	0.935093	0.247127	3.78385	0.00015442	0.00216457
PA2144	418.948	0.933401	0.315097	2.96227	0.00305381	0.0272901			PA2144	418.948	0.933401	0.315097	2.96227	0.00305381	0.0272901
PA1605	215.722	0.931013	0.299485	3.10871	0.00187907	0.0185628			PA1605	215.722	0.931013	0.299485	3.10871	0.00187907	0.0185628
PA5483	2102.57	0.928124	0.293526	3.16198	0.00156701	0.016044			PA5483	2102.57	0.928124	0.293526	3.16198	0.00156701	0.016044
PA3723	1929.79	0.927128	0.304503	3.04472	0.00232894	0.0222258			PA3723	1929.79	0.927128	0.304503	3.04472	0.00232894	0.0222258
PA2197	391.824	0.926053	0.230707	4.01397	5.97049e-05	0.000919455			PA2197	391.824	0.926053	0.230707	4.01397	5.97049e-05	0.000919455
PA3195	911.043	0.920869	0.281005	3.27706	0.00104895	0.0116609			PA3195	911.043	0.920869	0.281005	3.27706	0.00104895	0.0116609
PA5182	238.113	0.917963	0.279653	3.2825	0.0010289	0.0114751			PA5182	238.113	0.917963	0.279653	3.2825	0.0010289	0.0114751
PA2198	218.561	0.913587	0.229265	3.98486	6.75209e-05	0.00102301			PA2198	218.561	0.913587	0.229265	3.98486	6.75209e-05	0.00102301
PA1939	9809.29	0.908168	0.170704	5.32013	1.03694e-07	2.46976e-06			PA1939	9809.29	0.908168	0.170704	5.32013	1.03694e-07	2.46976e-06
PA3031	3845.73	0.906362	0.206365	4.39203	1.12296e-05	0.00019482			PA3031	3845.73	0.906362	0.206365	4.39203	1.12296e-05	0.00019482
PA2226	3107.05	0.904677	0.241619	3.74423	0.000180948	0.00249904			PA2226	3107.05	0.904677	0.241619	3.74423	0.000180948	0.00249904
PA0179	2730.39	0.902593	0.309173	2.91938	0.00350731	0.0306603			PA0179	2730.39	0.902593	0.309173	2.91938	0.00350731	0.0306603
PA0007	1796.04	0.896017	0.255265	3.51015	0.000447853	0.0055233			PA0007	1796.04	0.896017	0.255265	3.51015	0.000447853	0.0055233
PA3249	348.14	0.894373	0.274496	3.25824	0.00112107	0.0122837			PA3249	348.14	0.894373	0.274496	3.25824	0.00112107	0.0122837
PA0271	108.053	0.885012	0.252298	3.50781	0.000451818	0.00555726			PA0271	108.053	0.885012	0.252298	3.50781	0.000451818	0.00555726
PA4500	1323.08	0.884297	0.319417	2.76847	0.00563202	0.0440301			PA4500	1323.08	0.884297	0.319417	2.76847	0.00563202	0.0440301
PA0490	75.941	0.878792	0.311293	2.82304	0.00475706	0.0387528			PA0490	75.941	0.878792	0.311293	2.82304	0.00475706	0.0387528
PA3671	828.391	0.871778	0.269842	3.23069	0.00123491	0.0133468			PA3671	828.391	0.871778	0.269842	3.23069	0.00123491	0.0133468
PA5181	812.637	0.864197	0.317399	2.72274	0.00647425	0.0491781			PA5181	812.637	0.864197	0.317399	2.72274	0.00647425	0.0491781
PA3789	355.538	0.859596	0.298272	2.88192	0.00395255	0.0338163			PA3789	355.538	0.859596	0.298272	2.88192	0.00395255	0.0338163
PA4788	139.77	0.85681	0.268666	3.18912	0.00142705	0.0149375			PA4788	139.77	0.85681	0.268666	3.18912	0.00142705	0.0149375
PA3097	256.137	0.851614	0.213234	3.99379	6.50245e-05	0.000990523			PA3097	256.137	0.851614	0.213234	3.99379	6.50245e-05	0.000990523
PA2519	116.335	0.851061	0.273144	3.1158	0.00183449	0.0182185			PA2519	116.335	0.851061	0.273144	3.1158	0.00183449	0.0182185
PA3037	153.88	0.849219	0.275538	3.08204	0.00205588	0.0199243			PA3037	153.88	0.849219	0.275538	3.08204	0.00205588	0.0199243
PA3512	49.5538	0.847918	0.288209	2.94202	0.00326077	0.0288642			PA3512	49.5538	0.847918	0.288209	2.94202	0.00326077	0.0288642
PA3182	265.404	0.846329	0.216934	3.90133	9.56664e-05	0.00140037			PA3182	265.404	0.846329	0.216934	3.90133	9.56664e-05	0.00140037
PA2189	71.9552	0.846283	0.291587	2.90234	0.00370391	0.0320796			PA2189	71.9552	0.846283	0.291587	2.90234	0.00370391	0.0320796
PA3622	22958.7	0.842278	0.215211	3.91374	9.08771e-05	0.00134074			PA3622	22958.7	0.842278	0.215211	3.91374	9.08771e-05	0.00134074
PA2530	839.98	0.84201	0.249776	3.37106	0.000748796	0.00875048			PA2530	839.98	0.84201	0.249776	3.37106	0.000748796	0.00875048
PA0535	561.151	0.841035	0.268169	3.13622	0.00171142	0.0172709			PA0535	561.151	0.841035	0.268169	3.13622	0.00171142	0.0172709
PA4786	614.284	0.836468	0.233664	3.57979	0.000343865	0.00442304			PA4786	614.284	0.836468	0.233664	3.57979	0.000343865	0.00442304
PA1169	174.358	0.835466	0.196543	4.25079	2.13014e-05	0.000350103			PA1169	174.358	0.835466	0.196543	4.25079	2.13014e-05	0.000350103
PA2878	63.5027	0.834368	0.260858	3.19855	0.00138121	0.014621			PA2878	63.5027	0.834368	0.260858	3.19855	0.00138121	0.014621
PA3385	21641.2	0.831032	0.238697	3.48153	0.000498557	0.00602888			PA3385	21641.2	0.831032	0.238697	3.48153	0.000498557	0.00602888
PA2313	917.834	0.828095	0.288889	2.86648	0.00415066	0.0347703			PA2313	917.834	0.828095	0.288889	2.86648	0.00415066	0.0347703
PA3475	1078.32	0.824411	0.223481	3.68895	0.00022518	0.00303534			PA3475	1078.32	0.824411	0.223481	3.68895	0.00022518	0.00303534
PA5178	1278.17	0.821861	0.221888	3.70395	0.000212272	0.00288905			PA5178	1278.17	0.821861	0.221888	3.70395	0.000212272	0.00288905
PA1617	3282.56	0.819314	0.262795	3.11769	0.00182272	0.0181337			PA1617	3282.56	0.819314	0.262795	3.11769	0.00182272	0.0181337
PA5424	2514.77	0.816136	0.21501	3.79581	0.000147164	0.00207321			PA5424	2514.77	0.816136	0.21501	3.79581	0.000147164	0.00207321
PA3300	1129.99	0.81544	0.204418	3.98908	6.6329e-05	0.00100766			PA3300	1129.99	0.81544	0.204418	3.98908	6.6329e-05	0.00100766
PA1542	179.799	0.805204	0.263098	3.06048	0.00220984	0.0212334			PA1542	179.799	0.805204	0.263098	3.06048	0.00220984	0.0212334
PA3080	519.393	0.800934	0.219316	3.65196	0.00026025	0.00347474			PA3080	519.393	0.800934	0.219316	3.65196	0.00026025	0.00347474
PA0029	128.365	0.792596	0.20373	3.89042	0.000100069	0.001461			PA0029	128.365	0.792596	0.20373	3.89042	0.000100069	0.001461
PA3788	296.724	0.789894	0.283909	2.78221	0.00539898	0.0425633			PA3788	296.724	0.789894	0.283909	2.78221	0.00539898	0.0425633
PA0061	773.62	0.783135	0.2088	3.75065	0.00017638	0.00244798			PA0061	773.62	0.783135	0.2088	3.75065	0.00017638	0.00244798
PA1889	2522.49	0.779362	0.251362	3.10055	0.0019316	0.0190149			PA1889	2522.49	0.779362	0.251362	3.10055	0.0019316	0.0190149
PA2915	585.683	0.763764	0.253547	3.01232	0.00259262	0.0240878			PA2915	585.683	0.763764	0.253547	3.01232	0.00259262	0.0240878
PA1239	85.1125	0.757399	0.276104	2.74317	0.00608493	0.0465987			PA1239	85.1125	0.757399	0.276104	2.74317	0.00608493	0.0465987
PA3940	3047.82	0.750882	0.262558	2.85987	0.00423816	0.0353977			PA3940	3047.82	0.750882	0.262558	2.85987	0.00423816	0.0353977
PA2664	159.666	0.748262	0.229271	3.26365	0.00109986	0.0121115			PA2664	159.666	0.748262	0.229271	3.26365	0.00109986	0.0121115
PA5526	3337.19	0.746509	0.211093	3.5364	0.000405625	0.00510071			PA5526	3337.19	0.746509	0.211093	3.5364	0.000405625	0.00510071
PA2788	2332.81	0.74588	0.248292	3.00404	0.0026642	0.024712			PA2788	2332.81	0.74588	0.248292	3.00404	0.0026642	0.024712
PA5484	2702.22	0.743888	0.227353	3.27194	0.00106811	0.0118186			PA5484	2702.22	0.743888	0.227353	3.27194	0.00106811	0.0118186
PA0180	1193.42	0.718255	0.22982	3.12529	0.0017763	0.0177496			PA0180	1193.42	0.718255	0.22982	3.12529	0.0017763	0.0177496
PA2815	4095.15	0.714881	0.260163	2.74781	0.00599939	0.0462586			PA2815	4095.15	0.714881	0.260163	2.74781	0.00599939	0.0462586
PA1880	1136.52	0.714838	0.24645	2.90054	0.00372522	0.0322146			PA1880	1136.52	0.714838	0.24645	2.90054	0.00372522	0.0322146
PA1618	573.341	0.714335	0.19905	3.58873	0.000332297	0.00430378			PA1618	573.341	0.714335	0.19905	3.58873	0.000332297	0.00430378
PA1048	4646	0.71345	0.226569	3.14893	0.00163871	0.0166567			PA1048	4646	0.71345	0.226569	3.14893	0.00163871	0.0166567
PA2704	340.284	0.705563	0.232074	3.04025	0.00236384	0.0225206			PA2704	340.284	0.705563	0.232074	3.04025	0.00236384	0.0225206
PA2699	427.815	0.705274	0.251855	2.80032	0.00510523	0.0407621			PA2699	427.815	0.705274	0.251855	2.80032	0.00510523	0.0407621
PA4338	832.073	0.701698	0.232759	3.0147	0.00257236	0.0239788			PA4338	832.073	0.701698	0.232759	3.0147	0.00257236	0.0239788
PA2200	490.129	0.693801	0.177732	3.90365	9.47547e-05	0.00139064			PA2200	490.129	0.693801	0.177732	3.90365	9.47547e-05	0.00139064
PA4145	439.952	0.693561	0.224196	3.09355	0.00197779	0.0193342			PA4145	439.952	0.693561	0.224196	3.09355	0.00197779	0.0193342
PA2199	883.234	0.678803	0.188748	3.59634	0.000322731	0.00418954			PA2199	883.234	0.678803	0.188748	3.59634	0.000322731	0.00418954
PA2529	1482.55	0.677562	0.242416	2.79504	0.00518932	0.0412345			PA2529	1482.55	0.677562	0.242416	2.79504	0.00518932	0.0412345
PA3790	1398.34	0.668579	0.220401	3.03347	0.00241762	0.0229282			PA3790	1398.34	0.668579	0.220401	3.03347	0.00241762	0.0229282
PA3462	719.58	0.664877	0.212734	3.12539	0.00177571	0.0177496			PA3462	719.58	0.664877	0.212734	3.12539	0.00177571	0.0177496
PA3374	104.041	0.66129	0.233574	2.83118	0.00463773	0.0381034			PA3374	104.041	0.66129	0.233574	2.83118	0.00463773	0.0381034
PA3796	799.121	0.657145	0.228384	2.87737	0.00401008	0.0341009			PA3796	799.121	0.657145	0.228384	2.87737	0.00401008	0.0341009
PA4682	1340.23	0.654865	0.232784	2.81319	0.00490527	0.0394457			PA4682	1340.23	0.654865	0.232784	2.81319	0.00490527	0.0394457
PA4023	762.428	0.654798	0.230216	2.84428	0.00445121	0.0370122			PA4023	762.428	0.654798	0.230216	2.84428	0.00445121	0.0370122
PA2258	102.591	0.651381	0.230923	2.82078	0.00479077	0.0389146			PA2258	102.591	0.651381	0.230923	2.82078	0.00479077	0.0389146
PA2239	1877.5	0.65051	0.198075	3.28416	0.00102285	0.0114303			PA2239	1877.5	0.65051	0.198075	3.28416	0.00102285	0.0114303
PA1287	655.088	0.64634	0.157516	4.10333	4.07247e-05	0.000646648			PA1287	655.088	0.64634	0.157516	4.10333	4.07247e-05	0.000646648
PA4112	5251.14	0.641711	0.215463	2.97829	0.00289861	0.0263985			PA4112	5251.14	0.641711	0.215463	2.97829	0.00289861	0.0263985
PA4296	3629.7	0.635417	0.225545	2.81725	0.00484366	0.0391181			PA4296	3629.7	0.635417	0.225545	2.81725	0.00484366	0.0391181
PA2235	8660.79	0.627061	0.209149	2.99816	0.00271614	0.0251109			PA2235	8660.79	0.627061	0.209149	2.99816	0.00271614	0.0251109
PA5186	352.884	0.623405	0.226803	2.74867	0.00598382	0.046202			PA5186	352.884	0.623405	0.226803	2.74867	0.00598382	0.046202
PA5165	2424.27	0.61969	0.180493	3.43333	0.000596224	0.00711544			PA5165	2424.27	0.61969	0.180493	3.43333	0.000596224	0.00711544
PA3216	274.747	0.61282	0.221784	2.76314	0.00572479	0.0446931			PA3216	274.747	0.61282	0.221784	2.76314	0.00572479	0.0446931
PA5299	1851.31	0.610183	0.205554	2.96848	0.0029928	0.026873			PA5299	1851.31	0.610183	0.205554	2.96848	0.0029928	0.026873
PA0333	1354.68	0.601667	0.213246	2.82147	0.00478044	0.0388869			PA0333	1354.68	0.601667	0.213246	2.82147	0.00478044	0.0388869
PA2378	1472.9	0.599411	0.152052	3.94214	8.07562e-05	0.00120726			PA2378	1472.9	0.599411	0.152052	3.94214	8.07562e-05	0.00120726
PA1948	312.525	0.597896	0.214658	2.78534	0.00534711	0.0422136			PA1948	312.525	0.597896	0.214658	2.78534	0.00534711	0.0422136
PA0159	786.98	0.59098	0.133666	4.42131	9.81047e-06	0.000170727			PA0159	786.98	0.59098	0.133666	4.42131	9.81047e-06	0.000170727
PA0540	1371.74	0.570208	0.205699	2.77205	0.00557042	0.0437309			PA0540	1371.74	0.570208	0.205699	2.77205	0.00557042	0.0437309
PA2771	1306.77	0.562923	0.181816	3.09611	0.00196079	0.0192686			PA2771	1306.77	0.562923	0.181816	3.09611	0.00196079	0.0192686
PA2228	354.826	0.56278	0.188986	2.97789	0.00290237	0.0263985			PA2228	354.826	0.56278	0.188986	2.97789	0.00290237	0.0263985
PA5295	2867.79	0.551019	0.123213	4.4721	7.74549e-06	0.000136481			PA5295	2867.79	0.551019	0.123213	4.4721	7.74549e-06	0.000136481
PA5393	174.372	0.522346	0.190844	2.73702	0.00619978	0.0473492			PA5393	174.372	0.522346	0.190844	2.73702	0.00619978	0.0473492
PA0436	1063.01	0.517195	0.174527	2.96341	0.00304255	0.0272327			PA0436	1063.01	0.517195	0.174527	2.96341	0.00304255	0.0272327
PA5262	2195.82	0.511173	0.184367	2.77258	0.00556135	0.0437208			PA5262	2195.82	0.511173	0.184367	2.77258	0.00556135	0.0437208
PA0344	587.509	0.497542	0.181007	2.74875	0.00598237	0.046202			PA0344	587.509	0.497542	0.181007	2.74875	0.00598237	0.046202
PA0919	2011.37	0.459508	0.16496	2.78558	0.00534329	0.0422136			PA0919	2011.37	0.459508	0.16496	2.78558	0.00534329	0.0422136
PA4332	3200.17	0.445679	0.147255	3.02658	0.00247335	0.0233659			PA4332	3200.17	0.445679	0.147255	3.02658	0.00247335	0.0233659
PA3141	8927.07	0.388866	0.116652	3.33355	0.00085745	0.00983617			PA3141	8927.07	0.388866	0.116652	3.33355	0.00085745	0.00983617
PA4069	1256.88	-0.31277	0.103612	-3.01867	0.00253887	0.0237455
PA4374	798.004	-0.343707	0.104893	-3.27674	0.00105014	0.0116609
PA3777	3176.75	-0.362402	0.131664	-2.75249	0.00591448	0.0457924
PA0651	2928.25	-0.402437	0.146632	-2.74454	0.00605965	0.0464684
PA5203	5702.18	-0.418955	0.130677	-3.20603	0.00134582	0.0143369
PA5237	2677.7	-0.421888	0.139665	-3.02071	0.0025218	0.0236791
PA4566	3824.42	-0.425663	0.150943	-2.82003	0.00480199	0.0389494
PA0846	1911.63	-0.452087	0.156951	-2.88043	0.00397136	0.0339255
PA0299	3451.03	-0.458337	0.151126	-3.0328	0.00242295	0.0229282
PA2616	5764.1	-0.462195	0.16261	-2.84235	0.00447817	0.0371266
PA5263	3053.14	-0.476442	0.139188	-3.42302	0.000619299	0.00735958
PA0067	8799.65	-0.483263	0.152823	-3.16223	0.00156564	0.016044
PA4693	1797.51	-0.486102	0.176078	-2.76072	0.00576745	0.0449015
PA0342	3274.99	-0.488981	0.15419	-3.17129	0.00151765	0.0156527
PA4043	1466.56	-0.490769	0.145506	-3.37284	0.000743962	0.00871211
PA0317	3863.83	-0.492834	0.137849	-3.57517	0.000350006	0.00447241
PA1117	534.344	-0.496431	0.182412	-2.72148	0.00649908	0.0493
PA1007	1126.97	-0.498973	0.17658	-2.82575	0.00471694	0.0384817
PA0404	448.157	-0.509892	0.150301	-3.39248	0.000692629	0.00816199
PA4324	1831.34	-0.5102	0.128285	-3.97707	6.97701e-05	0.00105424
PA4962	1492.19	-0.514553	0.183645	-2.80188	0.00508058	0.0406229
PA2044	1210.27	-0.523624	0.176199	-2.97177	0.00296089	0.0268006
PA0115	730.768	-0.525286	0.18543	-2.83281	0.00461414	0.0380294
PA5279	3011.75	-0.525305	0.17664	-2.97387	0.00294071	0.0266609
PA0405	664.179	-0.525634	0.176039	-2.9859	0.00282749	0.0259271
PA5464	2149.55	-0.525672	0.164924	-3.18737	0.00143575	0.0150007
PA0932	2919.05	-0.526228	0.170891	-3.07932	0.00207474	0.0200725
PA1817	2243.71	-0.526335	0.192659	-2.73194	0.00629617	0.047955
PA5243	5742.19	-0.52905	0.180278	-2.93463	0.00333941	0.0294675
PA1997	1215.91	-0.532501	0.167112	-3.1865	0.00144006	0.0150178
PA5051	7056.81	-0.535547	0.190235	-2.81518	0.004875	0.0392584
PA1758	1010.28	-0.537292	0.19225	-2.79477	0.00519374	0.0412345
PA2985	391.256	-0.539893	0.190462	-2.83464	0.00458766	0.0378667
PA1727	8462.45	-0.543374	0.194162	-2.79857	0.00513296	0.0409254
PA4667	5524.2	-0.544546	0.177466	-3.06845	0.0021517	0.0207457
PA1863	301.349	-0.553167	0.175756	-3.14736	0.00164751	0.016716
PA5224	6445.92	-0.553594	0.155135	-3.56847	0.000359077	0.00456645
PA2795	1140.06	-0.553863	0.187843	-2.94855	0.00319271	0.0283511
PA0003	16078.5	-0.561461	0.176811	-3.17549	0.00149586	0.0154563
PA3748	1593.99	-0.561739	0.178068	-3.15463	0.00160699	0.0164235
PA1862	535.8	-0.562577	0.200212	-2.80991	0.00495558	0.0397933
PA1588	39924.4	-0.562738	0.203057	-2.77133	0.00558276	0.0437666
PA0416	672.829	-0.563397	0.185767	-3.03282	0.00242283	0.0229282
PA5277	18542.5	-0.563906	0.18785	-3.00189	0.00268311	0.0248464
PA0406	913.899	-0.564752	0.176164	-3.20583	0.00134672	0.0143369
PA0961	297.166	-0.565128	0.205708	-2.74724	0.0060099	0.0462762
PA0413	21207.8	-0.565959	0.189477	-2.98695	0.00281776	0.0258801
PA0655	2229.57	-0.569016	0.178405	-3.18946	0.00142538	0.0149375
PA3139	8170.67	-0.569675	0.170577	-3.33969	0.000838708	0.00970036
PA4327	231.338	-0.570002	0.208439	-2.73463	0.00624508	0.0476304
PA0330	794.679	-0.570194	0.192687	-2.95917	0.00308467	0.0274785
PA3527	1665.3	-0.574256	0.167914	-3.41994	0.000626361	0.00742779
PA4314	10575.6	-0.577746	0.203662	-2.83679	0.0045569	0.0376682
PA5360	735.45	-0.579435	0.160593	-3.6081	0.000308451	0.0040415
PA4636	4514.59	-0.588147	0.197643	-2.97581	0.0029222	0.0265359
PA1343	532.043	-0.588415	0.196628	-2.99253	0.00276676	0.025495
PA0609	3523.79	-0.5931	0.148102	-4.00468	6.21013e-05	0.000951148
PA1653	390.184	-0.59718	0.207506	-2.87789	0.00400347	0.0341009
PA4753	2770.04	-0.598943	0.163369	-3.66619	0.000246189	0.0033027
PA4465	9150.95	-0.599225	0.17212	-3.48143	0.000498742	0.00602888
PA0410	8057.72	-0.60455	0.187928	-3.21693	0.0012957	0.0138726
PA4010	1233.6	-0.60836	0.22083	-2.75488	0.00587143	0.0455847
PA0415	559.433	-0.609277	0.176422	-3.45352	0.000553323	0.00663161
PA0420	4968.86	-0.610622	0.212596	-2.87222	0.004076	0.0344012
PA4530	377.995	-0.611138	0.204465	-2.98897	0.00279924	0.0257521
PA3747	9256.84	-0.616971	0.181421	-3.40078	0.000671941	0.00795154
PA2626	4908.32	-0.618474	0.191989	-3.22141	0.00127563	0.0136838
PA3046	1577.04	-0.619196	0.218809	-2.82985	0.004657	0.0381034
PA3217	2173.56	-0.619352	0.21545	-2.8747	0.00404416	0.0342786
PA4042	372.391	-0.619689	0.212002	-2.92304	0.00346635	0.0303968
PA3606	329.711	-0.619831	0.198533	-3.12206	0.00179592	0.0178987
PA4997	7301.61	-0.620286	0.174062	-3.56359	0.000365822	0.00464173
PA3693	236.611	-0.622752	0.205888	-3.0247	0.00248877	0.0234721
PA3528	1750.31	-0.622897	0.164081	-3.79627	0.00014689	0.00207321
PA4482	1635.48	-0.62336	0.221934	-2.80877	0.00497318	0.0398209
PA4233	2564.28	-0.627883	0.168286	-3.73104	0.000190694	0.00262718
PA4758	9441.53	-0.628524	0.212265	-2.96104	0.00306603	0.0273558
PA4626	442.337	-0.6378	0.196421	-3.24711	0.00116582	0.0126997
PA4029	2556.21	-0.64142	0.215308	-2.97908	0.00289117	0.0263819
PA0357	2264.53	-0.642667	0.222811	-2.88436	0.00392204	0.0336064
PA1504	1303.09	-0.64438	0.228569	-2.81919	0.00481447	0.0389554
PA5278	5151	-0.646825	0.179215	-3.60922	0.00030712	0.00403347
PA0381	2628.67	-0.651235	0.239526	-2.71885	0.0065509	0.0496262
PA0409	6434.26	-0.660181	0.202302	-3.26335	0.00110104	0.0121115
PA4727	5391.83	-0.664283	0.196633	-3.3783	0.000729359	0.00857684
PA0561	1201.68	-0.666472	0.199702	-3.33734	0.00084585	0.009746
PA0608	2339.96	-0.671286	0.179172	-3.74661	0.000179242	0.00248158
PA5512	1070.45	-0.676745	0.174131	-3.88641	0.000101739	0.00148154
PA5034	2195.34	-0.679762	0.213979	-3.17678	0.00148921	0.0154159
PA3585	398.738	-0.683297	0.235286	-2.90411	0.00368296	0.0319474
PA1178	9584.73	-0.686484	0.227284	-3.02037	0.00252463	0.0236791
PA5296	5571.82	-0.693906	0.24028	-2.88791	0.00387814	0.033281
PA4669	16087.1	-0.696136	0.253595	-2.74507	0.0060498	0.0464562
PA3603	2121.59	-0.700986	0.243881	-2.8743	0.00404928	0.0342786
PA4627	1877.63	-0.702128	0.244581	-2.87074	0.00409518	0.0344596
PA5516	8954.9	-0.706147	0.241148	-2.92827	0.00340851	0.0299831
PA0411	6066.26	-0.710156	0.184102	-3.8574	0.000114599	0.00165169
PA2536	1664.54	-0.710747	0.16838	-4.22108	2.4313e-05	0.000396126
PA0551	7809.31	-0.711812	0.237725	-2.99426	0.00275107	0.0253921
PA4882	670.129	-0.714642	0.22946	-3.11446	0.00184283	0.0182369
PA5276	3384.83	-0.717078	0.217264	-3.30049	0.000965144	0.0108719
PA0114	880.412	-0.718754	0.201002	-3.57586	0.000349081	0.00447241
PA0889	3563.46	-0.719014	0.221322	-3.24873	0.00115921	0.0126522
PA5369	1653.11	-0.722688	0.23304	-3.10113	0.00192781	0.0190109
PA1610	3241.29	-0.725638	0.228923	-3.16979	0.0015255	0.0157031
PA0225	239.322	-0.728332	0.249924	-2.91421	0.00356587	0.0310275
PA4439	6945.06	-0.730725	0.265036	-2.75708	0.00583199	0.0453411
PA0356	3330.22	-0.734221	0.182617	-4.02055	5.80628e-05	0.000899094
PA1790	1373.33	-0.735068	0.243398	-3.02002	0.00252757	0.0236791
PA0936	13494.5	-0.737317	0.203353	-3.6258	0.000288065	0.00380992
PA4684	2206.58	-0.739556	0.241807	-3.05846	0.00222478	0.0212678
PA4691	220.52	-0.740046	0.231919	-3.19097	0.00141796	0.0149375
PA2943	648.376	-0.740085	0.222054	-3.33291	0.000859428	0.00983879
PA0005	1608.7	-0.740785	0.210415	-3.52059	0.000430587	0.00535472
PA5248	3612.16	-0.744604	0.206542	-3.60509	0.00031204	0.00406955
PA2624	11279	-0.746343	0.203651	-3.66482	0.000247516	0.00331259
PA3722	2008.4	-0.75067	0.213187	-3.52119	0.000429622	0.00535456
PA1755	678.212	-0.751312	0.203568	-3.69072	0.000223616	0.0030215
PA2540	1680.64	-0.763976	0.2321	-3.29158	0.000996254	0.0111775
PA0401	3536.02	-0.765821	0.250393	-3.05848	0.00222465	0.0212678
PA4604	1220.9	-0.766825	0.22129	-3.46526	0.000529725	0.00636235
PA4728	547.472	-0.771416	0.224201	-3.44074	0.000580121	0.006938
PA3826	863.535	-0.772617	0.225364	-3.42831	0.000607361	0.007233
PA5225	3024.63	-0.773597	0.188985	-4.09343	4.25044e-05	0.000671116
PA3165	3154.78	-0.775454	0.265164	-2.92443	0.00345082	0.0303079
PA3694	678.504	-0.779391	0.21648	-3.60029	0.000317865	0.00413592
PA0091	790.216	-0.779758	0.272633	-2.8601	0.00423512	0.0353977
PA0018	618.134	-0.78006	0.220919	-3.53098	0.000414016	0.00518303
PA4849	543.906	-0.781308	0.279273	-2.79765	0.00514759	0.0409838
PA3552	2262.47	-0.782539	0.242147	-3.23167	0.00123069	0.0133289
PA0968	4865.31	-0.791581	0.245596	-3.2231	0.00126812	0.0136292
PA0563	4566.07	-0.79659	0.222057	-3.58733	0.000334084	0.00431698
PA5063	5183.04	-0.797809	0.165114	-4.83188	1.35251e-06	2.71517e-05
PA5298	6976.75	-0.802044	0.239802	-3.34461	0.000823979	0.00954966
PA2539	1426.56	-0.803295	0.277102	-2.89892	0.00374453	0.0323318
PA4670	88650	-0.808683	0.283462	-2.85288	0.00433255	0.0361325
PA1161	1834.78	-0.811939	0.268609	-3.02275	0.00250486	0.0235843
PA4815	694.533	-0.815743	0.280636	-2.90676	0.00365191	0.031727
PA0649	1875.76	-0.827291	0.194306	-4.25767	2.06571e-05	0.000341511
PA2634	5388.76	-0.839107	0.168915	-4.96762	6.77791e-07	1.41106e-05
PA0402	2668.14	-0.841606	0.239772	-3.51002	0.000448074	0.0055233
PA4844	563.857	-0.850042	0.300311	-2.83054	0.00464697	0.0381034
PA5216	1990.8	-0.850114	0.304806	-2.78904	0.00528653	0.041912
PA2851	14970.4	-0.861635	0.275606	-3.12633	0.00177002	0.0177496
PA2847	114.08	-0.865612	0.280725	-3.08348	0.00204593	0.0198745
PA4762	593.172	-0.870903	0.296316	-2.9391	0.00329166	0.0290919
PA4389	2391.42	-0.871191	0.138019	-6.31209	2.75301e-10	9.43576e-09
PA0385	604.565	-0.872491	0.237	-3.68139	0.000231962	0.00311927
PA5504	1617.27	-0.879748	0.279372	-3.14901	0.00163822	0.0166567
PA1964	5234.27	-0.885945	0.253847	-3.49007	0.000482894	0.00590076
PA2387	638.581	-0.886999	0.303891	-2.9188	0.00351378	0.0306692
PA4863	1022.97	-0.887564	0.244429	-3.63117	0.000282136	0.0037403
PA0252	220.841	-0.894075	0.294716	-3.03368	0.0024159	0.0229282
PA4922	48813.3	-0.900927	0.291115	-3.09475	0.0019698	0.0193233
PA1591	769.97	-0.90938	0.274461	-3.31333	0.000921918	0.0104901
PA1006	317.347	-0.9099	0.330459	-2.75344	0.00589718	0.0457215
PA3206	281.162	-0.912752	0.289697	-3.15072	0.00162869	0.016615
PA2462	8681.68	-0.921584	0.242389	-3.8021	0.000143477	0.00203658
PA2063	1036.34	-0.923444	0.259419	-3.55966	0.00037133	0.00469044
PA5129	1642.46	-0.928772	0.259064	-3.5851	0.000336946	0.00434397
PA3824	4557.88	-0.932534	0.296437	-3.14581	0.0016563	0.0167749
PA2575	991.883	-0.939207	0.24407	-3.8481	0.000119037	0.00170691
PA4919	4223.83	-0.939901	0.246373	-3.81495	0.000136209	0.0019383
PA2619	4996.71	-0.940326	0.283719	-3.31428	0.000918783	0.0104756
PA4357	516.548	-0.943182	0.322838	-2.92154	0.00348311	0.0304962
PA2128	396.292	-0.954873	0.309692	-3.0833	0.0020472	0.0198745
PA0047	1056.02	-0.961823	0.324514	-2.96389	0.00303779	0.0272327
PA4843	10769.5	-0.962724	0.157055	-6.12986	8.79554e-10	2.762e-08
PA3877	661.29	-0.962915	0.322677	-2.98414	0.00284375	0.0260337
PA1162	2799.64	-0.964753	0.289863	-3.3283	0.000873762	0.00998255
PA3662	593.395	-0.970286	0.325315	-2.98261	0.00285805	0.0261221
PA0607	1346	-0.994968	0.25186	-3.95048	7.79957e-05	0.0011691
PA4687	4331.2	-0.998438	0.353211	-2.82675	0.00470231	0.0384181
PA3263	4502.39	-1.00853	0.254907	-3.95647	7.60649e-05	0.00114321
PA5433	434.135	-1.02394	0.253217	-4.04373	5.26075e-05	0.000821408
PA5054	1213.4	-1.0245	0.369228	-2.7747	0.00552528	0.0434981
PA2126.1	790.541	-1.03826	0.351277	-2.95567	0.00311993	0.0277486
PA2019	975.116	-1.04244	0.320305	-3.25453	0.00113579	0.0124208
PA2453	16002.9	-1.04446	0.282632	-3.69549	0.000219467	0.00297259
PA1791	884.622	-1.04888	0.223484	-4.69332	2.68806e-06	5.1219e-05
PA2537	393.126	-1.0526	0.247842	-4.24705	2.16603e-05	0.000354964
PA1608	795.091	-1.05809	0.203488	-5.1998	1.99508e-07	4.55867e-06
PA1552.1	2765.5	-1.06004	0.376519	-2.81538	0.00487197	0.0392584
PA5503	3650.98	-1.07813	0.275427	-3.9144	9.06293e-05	0.0013406
PA1721	107.777	-1.08593	0.386578	-2.80909	0.00496812	0.0398209
PA5055	1118.24	-1.09389	0.306111	-3.57351	0.000352228	0.00448951
PA5436	2509.93	-1.10897	0.217426	-5.10046	3.38837e-07	7.38218e-06
PA2126	297.816	-1.10967	0.38378	-2.89143	0.00383489	0.0330106
PA4921	558.921	-1.11501	0.194977	-5.7187	1.0734e-08	2.88689e-07
PA5130	1478.88	-1.11904	0.219688	-5.09377	3.51005e-07	7.58846e-06
PA5368	1416.7	-1.13979	0.284842	-4.00147	6.2949e-05	0.000961512
PA2541	3963.89	-1.14399	0.152294	-7.51176	5.8336e-14	2.98097e-12
PA3875	558.328	-1.14861	0.404026	-2.84291	0.00447039	0.0371168
PA4893	204.609	-1.16043	0.390722	-2.96997	0.00297834	0.0268411
PA1913	3841.57	-1.18224	0.352384	-3.35497	0.000793724	0.00925627
PA5435	3288.51	-1.18833	0.201378	-5.90099	3.61322e-09	1.08031e-07
PA1331	981.897	-1.19909	0.234863	-5.10548	3.29962e-07	7.2168e-06
PA5432	820.902	-1.20108	0.307472	-3.90631	9.37163e-05	0.001379
PA4371	1580.65	-1.20838	0.279837	-4.31816	1.57334e-05	0.000263992
PA0170	3806.03	-1.21441	0.349236	-3.47735	0.000506404	0.00610836
PA3663	855.007	-1.22142	0.257612	-4.74133	2.12321e-06	4.08719e-05
PA2538	1010.21	-1.23449	0.284481	-4.33943	1.42854e-05	0.000241862
PA5429	37540.3	-1.2695	0.400564	-3.16929	0.00152813	0.0157031
PA0172	3811.73	-1.28124	0.389847	-3.28651	0.00101436	0.011358
PA3205	343.657	-1.28138	0.382	-3.3544	0.000795383	0.00925642
PA4683	208.193	-1.29801	0.266405	-4.8723	1.10304e-06	2.2223e-05
PA3768	3477.5	-1.31591	0.413316	-3.18378	0.00145363	0.0151032
PA1432	8307.86	-1.32083	0.262064	-5.0401	4.65284e-07	9.79537e-06
PA1555.1	4920.3	-1.33504	0.418434	-3.19057	0.00141993	0.0149375
PA4920	4462.15	-1.35468	0.215363	-6.29021	3.17028e-10	1.08001e-08
PA4630	274.907	-1.36137	0.220375	-6.17752	6.51151e-10	2.0915e-08
PA5217	1898.53	-1.36681	0.474982	-2.8776	0.00400712	0.0341009
PA0150	206.14	-1.37407	0.423874	-3.24169	0.00118821	0.0128937
PA3281	755.647	-1.38835	0.319449	-4.34609	1.38584e-05	0.000235342
PA3176	163.072	-1.40403	0.242356	-5.79325	6.90367e-09	1.89295e-07
PA1332	508.113	-1.42698	0.243643	-5.85686	4.71711e-09	1.36675e-07
PA3874	298.567	-1.43279	0.449931	-3.18446	0.00145026	0.0150961
PA3174	617.026	-1.44152	0.251913	-5.7223	1.05093e-08	2.84004e-07
PA0171	1181.67	-1.44817	0.446539	-3.24309	0.00118239	0.0128554
PA3175	171.426	-1.47113	0.235114	-6.25707	3.92274e-10	1.3283e-08
PA0045	1080.74	-1.517	0.330287	-4.59299	4.36944e-06	8.0002e-05
PA1555	17173.1	-1.51889	0.511196	-2.97124	0.00296597	0.0268034
PA0040	2398.17	-1.54866	0.345505	-4.48231	7.38403e-06	0.000130933
PA0721	69.1425	-1.58216	0.334525	-4.72957	2.24995e-06	4.30169e-05
PA4513	2827.05	-1.59907	0.516902	-3.09358	0.0019776	0.0193342
PA4637	242.173	-1.60153	0.24021	-6.66722	2.60695e-11	1.01777e-09
PA0046	843.345	-1.63511	0.34298	-4.76735	1.86662e-06	3.63054e-05
PA0801	1871.13	-1.66784	0.561724	-2.96914	0.00298633	0.0268579
PA2463	5007.26	-1.6762	0.305708	-5.48301	4.18161e-08	1.03091e-06
PA0149	303.885	-1.75136	0.639769	-2.73749	0.00619101	0.0473465
PA0930	917.167	-1.76531	0.5853	-3.01608	0.00256067	0.0239095
PA0209	143.489	-1.76692	0.534706	-3.30448	0.000951534	0.0107401
PA4232	5035.39	-1.7813	0.473	-3.76596	0.00016591	0.00230836
PA3873	77.8535	-1.7935	0.575833	-3.11462	0.00184184	0.0182369
PA1365	1664.82	-1.80726	0.499274	-3.61978	0.000294849	0.00389049
PA1363	276.791	-1.869	0.594401	-3.14435	0.00166456	0.0168283
PA1333	161.366	-1.89376	0.246072	-7.69596	1.40431e-14	7.4468e-13
PA3876	184.244	-1.89792	0.573299	-3.31053	0.000931188	0.0105528
PA0800	212.858	-1.90754	0.623537	-3.05922	0.00221917	0.0212678
PA5415	463.077	-1.97665	0.61193	-3.23019	0.00123709	0.0133468
PA0210	165.499	-2.05214	0.635964	-3.22681	0.00125178	0.0134794
PA1364	367.839	-2.05634	0.50948	-4.03615	5.43353e-05	0.000846035
PA0433	275.456	-2.36449	0.415947	-5.6846	1.31121e-08	3.47657e-07
PA3443	174.273	-2.74542	0.659924	-4.1602	3.17972e-05	0.000513598
PA2444	1156.74	-2.86211	0.821234	-3.48513	0.000491893	0.00597177
PA3284	289.751	-2.89214	0.390539	-7.40552	1.30636e-13	6.49827e-12
PA2807	187.492	-3.35397	0.642494	-5.22024	1.78694e-07	4.15057e-06
PA3282	235.098	-3.38163	0.43893	-7.70426	1.31604e-14	7.04521e-13
PA3283	4619.01	-3.54792	0.40144	-8.838	9.74497e-19	6.84706e-17
PA2445	11900.9	-3.69298	0.652618	-5.65871	1.52514e-08	3.96889e-07
PA2446	1442.69	-3.8747	0.817647	-4.73885	2.14939e-06	4.12345e-05
PA4218	2832.95	-4.429	0.981004	-4.51476	6.33875e-06	0.000113472
PA4222	1202.25	-5.52512	0.89858	-6.14873	7.81068e-10	2.48044e-08
PA4220	2502.27	-5.78815	0.983365	-5.88606	3.95506e-09	1.16395e-07
PA4229	1575.95	-6.01378	1.01004	-5.95401	2.61648e-09	7.90712e-08
PA4219	1366.91	-6.153	0.984062	-6.25266	4.03516e-10	1.35818e-08
PA4221	9096.87	-6.26982	0.961675	-6.51968	7.04567e-11	2.5387e-09
PA4228	3895.01	-6.27017	1.07139	-5.85239	4.84553e-09	1.38963e-07
PA4230	1623.18	-6.33915	1.0218	-6.20388	5.50866e-10	1.80024e-08
PA4231	3034.2	-6.46398	0.994201	-6.50168	7.94258e-11	2.82565e-09
PA4224	1389.05	-6.46531	1.04304	-6.19853	5.69918e-10	1.85174e-08
PA4223	1228.09	-6.49334	0.981163	-6.618	3.6409e-11	1.3828e-09
PA4225	15553.6	-6.72855	1.01535	-6.62681	3.43014e-11	1.31162e-09
PA4226	9528.33	-6.73985	1.02465	-6.57771	4.77757e-11	1.77846e-09
PA1244	1931.46	-7.62272	0.368201	-20.7026	3.2808e-95	3.68828e-92

## Sheet: Estat qteE qslA vs WT
ALL DE GENES									DE GENES - INDUCED ONLY									DE GENES - REPRESSED ONLY
gene ID	baseMean	log2FoldChange	lfcSE	stat	pvalue	padj			gene ID	baseMean	log2FoldChange	lfcSE	stat	pvalue	padj			gene ID	baseMean	log2FoldChange	lfcSE	stat	pvalue	padj
PA1219	846.741	7.48717	0.411977	18.1738	8.32781e-74	1.95044e-71			PA1219	846.741	7.48717	0.411977	18.1738	8.32781e-74	1.95044e-71			PA3849	2098.71	-0.314537	0.105993	-2.96751	0.00300219	0.0132772
PA2069	5492.36	7.36852	0.290053	25.404	2.27565e-142	1.27914e-138			PA2069	5492.36	7.36852	0.290053	25.404	2.27565e-142	1.27914e-138			PA1532	5325.06	-0.343325	0.136556	-2.51417	0.0119311	0.0420293
PA1900	5081.5	7.26797	0.378785	19.1876	4.70106e-82	1.66093e-79			PA1900	5081.5	7.26797	0.378785	19.1876	4.70106e-82	1.66093e-79			PA5320	5654.17	-0.350453	0.127613	-2.7462	0.00602891	0.0236817
PA2300	3633.15	7.25051	0.36738	19.7357	1.06431e-86	5.98249e-84			PA2300	3633.15	7.25051	0.36738	19.7357	1.06431e-86	5.98249e-84			PA1563	775.902	-0.360377	0.145274	-2.48067	0.0131137	0.0448372
PA3724	37830.3	7.03914	0.397037	17.7292	2.49661e-70	5.01195e-68			PA3724	37830.3	7.03914	0.397037	17.7292	2.49661e-70	5.01195e-68			PA4734	1413.7	-0.361228	0.143248	-2.5217	0.0116789	0.0413915
PA1220	339.028	7.0098	0.531623	13.1857	1.06109e-39	1.01091e-37			PA1220	339.028	7.0098	0.531623	13.1857	1.06109e-39	1.01091e-37			PA4576	5459.59	-0.362558	0.136206	-2.66184	0.00777151	0.0293968
PA1218	4435.1	6.93634	0.367425	18.8783	1.72178e-79	5.09376e-77			PA1218	4435.1	6.93634	0.367425	18.8783	1.72178e-79	5.09376e-77			PA4376	1172.26	-0.372757	0.152283	-2.44779	0.0143736	0.0482639
PA1902	2577.87	6.92018	0.475192	14.5629	4.83566e-48	6.47172e-46			PA1902	2577.87	6.92018	0.475192	14.5629	4.83566e-48	6.47172e-46			PA4521	787.892	-0.373759	0.122923	-3.0406	0.0023611	0.0108253
PA1903	5034.27	6.86039	0.361857	18.9589	3.73161e-80	1.1653e-77			PA1903	5034.27	6.86039	0.361857	18.9589	3.73161e-80	1.1653e-77			PA3247	1897.89	-0.391484	0.136715	-2.86351	0.0041898	0.0175099
PA4214	5020.83	6.83229	0.373217	18.3065	7.34683e-75	1.7955e-72			PA4214	5020.83	6.83229	0.373217	18.3065	7.34683e-75	1.7955e-72			PA4527	8323.57	-0.397807	0.147144	-2.70352	0.006861	0.0265421
PA1216	925.428	6.80105	0.42034	16.1799	6.99377e-59	1.092e-56			PA1216	925.428	6.80105	0.42034	16.1799	6.99377e-59	1.092e-56			PA0454	1450.77	-0.416264	0.111441	-3.73528	0.000187507	0.00124144
PA4213	2571.57	6.7839	0.365943	18.5381	1.01695e-76	2.72202e-74			PA4213	2571.57	6.7839	0.365943	18.5381	1.01695e-76	2.72202e-74			PA0658	782.027	-0.416745	0.163496	-2.54897	0.0108042	0.0389049
PA4215	1881.47	6.78158	0.325331	20.8452	1.68555e-96	1.18431e-93			PA4215	1881.47	6.78158	0.325331	20.8452	1.68555e-96	1.18431e-93			PA0455	1317.74	-0.417463	0.157007	-2.65888	0.00784008	0.0295994
PA2068	4138.44	6.6749	0.380334	17.5501	5.93719e-69	1.15079e-66			PA2068	4138.44	6.6749	0.380334	17.5501	5.93719e-69	1.15079e-66			PA2654	2009.95	-0.420416	0.135722	-3.09763	0.00195077	0.00917598
PA0852	11997	6.65859	0.29187	22.8136	3.36381e-115	6.30265e-112			PA0852	11997	6.65859	0.29187	22.8136	3.36381e-115	6.30265e-112			PA4416	7354.49	-0.422149	0.145577	-2.89983	0.00373364	0.0159474
PA4142	4534.09	6.62969	0.538698	12.3069	8.31748e-35	7.42104e-33			PA4142	4534.09	6.62969	0.538698	12.3069	8.31748e-35	7.42104e-33			PA0053	722.429	-0.425016	0.169439	-2.50837	0.0121289	0.0423842
PA1905	1638.83	6.54691	0.302693	21.6289	9.61299e-104	9.00577e-101			PA1905	1638.83	6.54691	0.302693	21.6289	9.61299e-104	9.00577e-101			PA2460	323.47	-0.427702	0.171679	-2.49128	0.0127283	0.0439469
PA1904	1867.15	6.53462	0.322655	20.2526	3.36673e-91	2.10271e-88			PA1904	1867.15	6.53462	0.322655	20.2526	3.36673e-91	2.10271e-88			PA3949	995.337	-0.427801	0.151066	-2.83189	0.00462741	0.0190974
PA1899	1531.89	6.43107	0.286723	22.4295	2.02761e-111	2.8493e-108			PA1899	1531.89	6.43107	0.286723	22.4295	2.02761e-111	2.8493e-108			PA3115	12831.2	-0.435332	0.114666	-3.79652	0.000146742	0.00100223
PA1213	276.24	6.42854	0.3432	18.7312	2.75863e-78	7.75314e-76			PA1213	276.24	6.42854	0.3432	18.7312	2.75863e-78	7.75314e-76			PA3950	2856.17	-0.436108	0.173018	-2.5206	0.0117155	0.0414574
PA4216	732.278	6.37089	0.417422	15.2625	1.35981e-52	2.01145e-50			PA4216	732.278	6.37089	0.417422	15.2625	1.35981e-52	2.01145e-50			PA4546	2754.03	-0.446161	0.145351	-3.06954	0.00214386	0.00998397
PA1215	1131.81	6.29356	0.321274	19.5894	1.90515e-85	9.73533e-83			PA1215	1131.81	6.29356	0.321274	19.5894	1.90515e-85	9.73533e-83			PA1772	1495.11	-0.448417	0.129774	-3.45536	0.000549557	0.00306151
PA1214	422.969	6.21296	0.343706	18.0764	4.89234e-73	1.05769e-70			PA1214	422.969	6.21296	0.343706	18.0764	4.89234e-73	1.05769e-70			PA3002	5169.56	-0.448422	0.172766	-2.59555	0.00944401	0.0347869
PA3479	8913.51	6.21038	0.323672	19.1873	4.72777e-82	1.66093e-79			PA3479	8913.51	6.21038	0.323672	19.1873	4.72777e-82	1.66093e-79			PA4886	495.522	-0.451512	0.183875	-2.45554	0.0140672	0.047405
PA3478	5492.19	6.03551	0.371906	16.2286	3.16648e-59	5.08537e-57			PA3478	5492.19	6.03551	0.371906	16.2286	3.16648e-59	5.08537e-57			PA4233	2564.28	-0.452657	0.16816	-2.69182	0.00710635	0.0273782
PA4212	4102.59	5.9089	0.419979	14.0695	5.84771e-45	7.30444e-43			PA4212	4102.59	5.9089	0.419979	14.0695	5.84771e-45	7.30444e-43			PA5064	3861.97	-0.452668	0.173267	-2.61255	0.00898703	0.0332343
PA4210	1221.35	5.83755	0.317552	18.383	1.79893e-75	4.59628e-73			PA4210	1221.35	5.83755	0.317552	18.383	1.79893e-75	4.59628e-73			PA4324	1831.34	-0.452841	0.12827	-3.53036	0.000414997	0.0024173
PA1901	4130.77	5.80741	0.419413	13.8465	1.33513e-43	1.53159e-41			PA1901	4130.77	5.80741	0.419413	13.8465	1.33513e-43	1.53159e-41			PA5307	1706.83	-0.452843	0.143411	-3.15766	0.00159043	0.00769347
PA0852.1	2064.92	5.79892	0.262593	22.0833	4.57013e-108	5.13774e-105			PA0852.1	2064.92	5.79892	0.262593	22.0833	4.57013e-108	5.13774e-105			PA5050	1301.34	-0.458061	0.164899	-2.77783	0.00547236	0.0218778
PA4141	59639.5	5.75792	0.356975	16.1298	1.57651e-58	2.39501e-56			PA4141	59639.5	5.75792	0.356975	16.1298	1.57651e-58	2.39501e-56			PA5190	1859.57	-0.459671	0.187113	-2.45666	0.0140237	0.0472869
PA4211	6721.95	5.74792	0.563271	10.2045	1.89218e-24	1.22252e-22			PA4211	6721.95	5.74792	0.563271	10.2045	1.89218e-24	1.22252e-22			PA0392	3035.55	-0.461767	0.165928	-2.78293	0.00538701	0.0216134
PA4205	629.631	5.7068	0.294494	19.3784	1.17525e-83	4.71862e-81			PA4205	629.631	5.7068	0.294494	19.3784	1.17525e-83	4.71862e-81			PA0012	235.879	-0.465623	0.188669	-2.46794	0.0135893	0.0461265
PA2570	599.61	5.51798	0.402243	13.718	7.91795e-43	8.39751e-41			PA2570	599.61	5.51798	0.402243	13.718	7.91795e-43	8.39751e-41			PA0577	6828.09	-0.468052	0.151708	-3.08522	0.00203404	0.00951983
PA4206	1106.98	5.51108	0.288995	19.0698	4.49858e-81	1.48744e-78			PA4206	1106.98	5.51108	0.288995	19.0698	4.49858e-81	1.48744e-78			PA5412	1577.66	-0.469829	0.162754	-2.88674	0.00389254	0.0164883
PA1221	1202.4	5.47739	0.333365	16.4306	1.15456e-60	1.90876e-58			PA1221	1202.4	5.47739	0.333365	16.4306	1.15456e-60	1.90876e-58			PA5071	935.673	-0.472618	0.189184	-2.49819	0.0124829	0.0432263
PA4078	4639.51	5.45653	0.394918	13.8169	2.01703e-43	2.26755e-41			PA4078	4639.51	5.45653	0.394918	13.8169	2.01703e-43	2.26755e-41			PA5552	2683.27	-0.472879	0.140885	-3.35649	0.000789372	0.00418448
PA1212	348.444	5.4111	0.385188	14.048	7.92772e-45	9.48121e-43			PA1212	348.444	5.4111	0.385188	14.048	7.92772e-45	9.48121e-43			PA5372	929.271	-0.476819	0.187133	-2.54802	0.0108335	0.0389447
PA3734	2246.41	5.23951	0.313666	16.7041	1.22373e-62	2.14956e-60			PA3734	2246.41	5.23951	0.313666	16.7041	1.22373e-62	2.14956e-60			PA4961	3385.73	-0.478977	0.161968	-2.95723	0.00310413	0.0136742
PA1871	16800.2	5.19545	0.376725	13.7911	2.88376e-43	3.17836e-41			PA1871	16800.2	5.19545	0.376725	13.7911	2.88376e-43	3.17836e-41			PA5237	2677.7	-0.479719	0.139737	-3.43302	0.000596898	0.0032926
PA1217	1038.63	5.15202	0.22429	22.9703	9.22722e-117	2.59331e-113			PA1217	1038.63	5.15202	0.22429	22.9703	9.22722e-117	2.59331e-113			PA3085	1413.6	-0.482252	0.197824	-2.43779	0.0147775	0.0492088
PA0122	5975.8	4.97882	0.29631	16.8028	2.32927e-63	4.22349e-61			PA0122	5975.8	4.97882	0.29631	16.8028	2.32927e-63	4.22349e-61			PA5270	1693.21	-0.48368	0.192393	-2.51402	0.0119365	0.0420293
PA2067	614.566	4.96675	0.442461	11.2253	3.0644e-29	2.39236e-27			PA2067	614.566	4.96675	0.442461	11.2253	3.0644e-29	2.39236e-27			PA0651	2928.25	-0.485015	0.146702	-3.30613	0.000945933	0.00487359
PA3032	586.707	4.87673	0.431886	11.2917	1.44225e-29	1.15812e-27			PA3032	586.707	4.87673	0.431886	11.2917	1.44225e-29	1.15812e-27			PA5242	12443.5	-0.485136	0.144457	-3.35834	0.000784131	0.00416204
PA4208	4178.22	4.85918	0.280128	17.3463	2.10447e-67	3.94307e-65			PA4208	4178.22	4.85918	0.280128	17.3463	2.10447e-67	3.94307e-65			PA3583	392.396	-0.488492	0.194491	-2.51165	0.0120169	0.0421885
PA4209	3677.8	4.84098	0.471643	10.2641	1.02296e-24	6.76478e-23			PA4209	3677.8	4.84098	0.471643	10.2641	1.02296e-24	6.76478e-23			PA0566	868.574	-0.494399	0.187657	-2.6346	0.00842375	0.0313991
PA4207	4811.45	4.84081	0.248671	19.4667	2.10437e-84	9.09897e-82			PA4207	4811.45	4.84081	0.248671	19.4667	2.10437e-84	9.09897e-82			PA2774	441.402	-0.497469	0.195286	-2.54739	0.0108532	0.038969
PA3361	3327.38	4.76771	0.398387	11.9675	5.25758e-33	4.47771e-31			PA3361	3327.38	4.76771	0.398387	11.9675	5.25758e-33	4.47771e-31			PA4757	5538.72	-0.498551	0.148403	-3.35944	0.000781006	0.00414937
PA0997	10522	4.7483	0.369431	12.853	8.27316e-38	7.62351e-36			PA0997	10522	4.7483	0.369431	12.853	8.27316e-38	7.62351e-36			PA0592	2630.57	-0.500695	0.18269	-2.74069	0.00613112	0.0239993
PA1000	5839.71	4.67878	0.355339	13.1671	1.35749e-39	1.27174e-37			PA1000	5839.71	4.67878	0.355339	13.1671	1.35749e-39	1.27174e-37			PA4753	2770.04	-0.50161	0.163302	-3.07166	0.00212869	0.0099254
PA2066	460.736	4.67234	0.350029	13.3485	1.20929e-40	1.19253e-38			PA2066	460.736	4.67234	0.350029	13.3485	1.20929e-40	1.19253e-38			PA3961	1087.49	-0.505845	0.179855	-2.81252	0.00491543	0.0200797
PA2588	1786.35	4.60979	0.21744	21.2003	9.48714e-100	7.61818e-97			PA2588	1786.35	4.60979	0.21744	21.2003	9.48714e-100	7.61818e-97			PA0956	9520.77	-0.507206	0.191877	-2.64339	0.00820798	0.0307171
PA4143	1144.89	4.5934	0.444408	10.336	4.84338e-25	3.24103e-23			PA4143	1144.89	4.5934	0.444408	10.336	4.84338e-25	3.24103e-23			PA3047	798.789	-0.507257	0.190512	-2.6626	0.00775399	0.0293701
PA5220	6400.93	4.57216	0.357084	12.8042	1.55404e-37	1.40891e-35			PA5220	6400.93	4.57216	0.357084	12.8042	1.55404e-37	1.40891e-35			PA2985	391.256	-0.50809	0.190475	-2.66749	0.00764193	0.0291025
PA1914	1471.33	4.56584	0.402954	11.3309	9.22484e-30	7.51491e-28			PA1914	1471.33	4.56584	0.402954	11.3309	9.22484e-30	7.51491e-28			PA4721	634.363	-0.510641	0.171574	-2.97622	0.00291827	0.0129775
PA1869	1509.43	4.55849	0.315227	14.461	2.13713e-47	2.79368e-45			PA1869	1509.43	4.55849	0.315227	14.461	2.13713e-47	2.79368e-45			PA0846	1911.63	-0.512285	0.157038	-3.26217	0.00110563	0.00559382
PA0998	4584.28	4.49315	0.447711	10.0358	1.06068e-23	6.62452e-22			PA0998	4584.28	4.49315	0.447711	10.0358	1.06068e-23	6.62452e-22			PA4554	7190.68	-0.512984	0.139354	-3.68115	0.00023218	0.0014843
PA2030	489.654	4.49208	0.302979	14.8264	9.89234e-50	1.42576e-47			PA2030	489.654	4.49208	0.302979	14.8264	9.89234e-50	1.42576e-47			PA1405	366.51	-0.513639	0.185656	-2.76662	0.00566403	0.0225072
PA2169	48.5899	4.43908	0.654303	6.78444	1.16541e-11	2.99122e-10			PA2169	48.5899	4.43908	0.654303	6.78444	1.16541e-11	2.99122e-10			PA2725	1293.58	-0.514286	0.170699	-3.01283	0.00258824	0.0117138
PA1906	1987.27	4.43475	0.316828	13.9973	1.61842e-44	1.89524e-42			PA1906	1987.27	4.43475	0.316828	13.9973	1.61842e-44	1.89524e-42			PA0600	1403.41	-0.515766	0.130808	-3.94294	8.04895e-05	0.000586811
PA4739	2122.57	4.40466	0.523999	8.40584	4.24793e-17	1.82272e-15			PA4739	2122.57	4.40466	0.523999	8.40584	4.24793e-17	1.82272e-15			PA5344	2398.14	-0.516947	0.165653	-3.12066	0.00180448	0.00859573
PA3520	432.485	4.38407	0.470151	9.3248	1.11189e-20	6.06792e-19			PA3520	432.485	4.38407	0.470151	9.3248	1.11189e-20	6.06792e-19			PA5567	1742.8	-0.517441	0.178347	-2.90132	0.00371592	0.015908
PA2166	175.885	4.36095	0.56086	7.77548	7.51628e-15	2.72574e-13			PA2166	175.885	4.36095	0.56086	7.77548	7.51628e-15	2.72574e-13			PA0393	1031.02	-0.519617	0.155976	-3.33139	0.00086414	0.00451647
PA0999	7610.6	4.32444	0.358985	12.0463	2.02858e-33	1.78166e-31			PA0999	7610.6	4.32444	0.358985	12.0463	2.02858e-33	1.78166e-31			PA0342	3274.99	-0.520936	0.154249	-3.37723	0.000732197	0.00393093
PA2415	161.775	4.27151	0.590792	7.23013	4.82519e-13	1.53234e-11			PA2415	161.775	4.27151	0.590792	7.23013	4.82519e-13	1.53234e-11			PA3295	1378.63	-0.521406	0.211349	-2.46704	0.0136234	0.0461864
PA4144	174.835	4.26394	0.399557	10.6717	1.38127e-26	9.58534e-25			PA4144	174.835	4.26394	0.399557	10.6717	1.38127e-26	9.58534e-25			PA4435	913.114	-0.523189	0.20463	-2.55676	0.0105653	0.0381669
PA0187	63.6523	4.18962	0.497372	8.42352	3.65354e-17	1.60442e-15			PA0187	63.6523	4.18962	0.497372	8.42352	3.65354e-17	1.60442e-15			PA5233	1587.81	-0.524001	0.211825	-2.47374	0.0133706	0.0455767
PA2565	1515.22	4.18324	0.437908	9.55279	1.2625e-21	7.16821e-20			PA2565	1515.22	4.18324	0.437908	9.55279	1.2625e-21	7.16821e-20			PA0005	1608.7	-0.52729	0.210216	-2.50832	0.0121306	0.0423842
PA2170	89.9895	4.17319	0.578674	7.21164	5.52835e-13	1.72638e-11			PA2170	89.9895	4.17319	0.578674	7.21164	5.52835e-13	1.72638e-11			PA5505	2489.07	-0.52929	0.213234	-2.4822	0.0130573	0.0446987
PA1907	309.641	4.1257	0.483772	8.5282	1.48636e-17	6.68387e-16			PA1907	309.641	4.1257	0.483772	8.5282	1.48636e-17	6.68387e-16			PA4417	4685.89	-0.530312	0.201865	-2.62707	0.00861239	0.0319962
PA0059	311.637	4.0886	0.485917	8.4142	3.95584e-17	1.7237e-15			PA0059	311.637	4.0886	0.485917	8.4142	3.95584e-17	1.7237e-15			PA4887	1324.07	-0.53154	0.211512	-2.51305	0.0119692	0.0421021
PA0996	10276.9	4.07005	0.375709	10.833	2.40235e-27	1.75372e-25			PA0996	10276.9	4.07005	0.375709	10.833	2.40235e-27	1.75372e-25			PA3942	591.796	-0.53162	0.200353	-2.65341	0.0079683	0.0299598
PA1001	6527.14	4.06846	0.295564	13.765	4.13609e-43	4.47096e-41			PA1001	6527.14	4.06846	0.295564	13.765	4.13609e-43	4.47096e-41			PA3344	8685.31	-0.532371	0.214973	-2.47645	0.0132697	0.0452877
PA2564	3074.79	4.03765	0.370369	10.9017	1.13099e-27	8.36486e-26			PA2564	3074.79	4.03765	0.370369	10.9017	1.13099e-27	8.36486e-26			PA1816	4337.33	-0.534595	0.192332	-2.77954	0.00544364	0.0217939
PA4738	3088.36	4.02803	0.519035	7.76062	8.45155e-15	3.04527e-13			PA4738	3088.36	4.02803	0.519035	7.76062	8.45155e-15	3.04527e-13			PA5336	1433.59	-0.539923	0.219439	-2.46047	0.0138756	0.0469103
PA2031	96.0846	3.97621	0.402872	9.86967	5.6352e-23	3.40597e-21			PA2031	96.0846	3.97621	0.402872	9.86967	5.6352e-23	3.40597e-21			PA0317	3863.83	-0.542075	0.1379	-3.93092	8.46202e-05	0.000611376
PA2149	52.0686	3.96842	0.682742	5.81247	6.15576e-09	1.02371e-07			PA2149	52.0686	3.96842	0.682742	5.81247	6.15576e-09	1.02371e-07			PA3850	1133.38	-0.542188	0.149047	-3.6377	0.00027508	0.00171994
PA2414	387.27	3.96273	0.540808	7.32743	2.34614e-13	7.62293e-12			PA2414	387.27	3.96273	0.540808	7.32743	2.34614e-13	7.62293e-12			PA4042	372.391	-0.544594	0.211827	-2.57093	0.0101426	0.0369153
PA2171	276.608	3.92275	0.520491	7.53664	4.82222e-14	1.65279e-12			PA2171	276.608	3.92275	0.520491	7.53664	4.82222e-14	1.65279e-12			PA4010	1233.6	-0.544915	0.22079	-2.46803	0.013586	0.0461265
PA1324	659.12	3.90152	0.452909	8.61436	7.03346e-18	3.32228e-16			PA1324	659.12	3.90152	0.452909	8.61436	7.03346e-18	3.32228e-16			PA5263	3053.14	-0.545263	0.139263	-3.91535	9.02745e-05	0.000648062
PA0052	165.177	3.8927	0.286711	13.5771	5.47591e-42	5.59638e-40			PA0052	165.177	3.8927	0.286711	13.5771	5.47591e-42	5.59638e-40			PA2458	490.04	-0.547746	0.213065	-2.57079	0.0101466	0.0369153
PA2331	1662.4	3.86358	0.478114	8.08087	6.43044e-16	2.58182e-14			PA2331	1662.4	3.86358	0.478114	8.08087	6.43044e-16	2.58182e-14			PA5110	3420.69	-0.548043	0.224623	-2.43983	0.014694	0.048961
PA0051	294.538	3.85324	0.274116	14.057	6.98011e-45	8.5294e-43			PA0051	294.538	3.85324	0.274116	14.057	6.98011e-45	8.5294e-43			PA0330	794.679	-0.548652	0.192723	-2.84684	0.0044155	0.0183441
PA2148	26.125	3.83657	0.689123	5.56732	2.58681e-08	3.89824e-07			PA2148	26.125	3.83657	0.689123	5.56732	2.58681e-08	3.89824e-07			PA0286	4833.88	-0.552321	0.15834	-3.48819	0.000486301	0.00275554
PA2146	14.5569	3.81235	0.634685	6.00669	1.89351e-09	3.52431e-08			PA2146	14.5569	3.81235	0.634685	6.00669	1.89351e-09	3.52431e-08			PA3693	236.611	-0.555829	0.205758	-2.70138	0.00690533	0.0266769
PA2566	3804.84	3.76942	0.368562	10.2274	1.49533e-24	9.77353e-23			PA2566	3804.84	3.76942	0.368562	10.2274	1.49533e-24	9.77353e-23			PA3632	571.912	-0.556349	0.225464	-2.46758	0.0136031	0.0461453
PA1784	659.564	3.74808	0.362452	10.3409	4.60205e-25	3.11664e-23			PA1784	659.564	3.74808	0.362452	10.3409	4.60205e-25	3.11664e-23			PA1132	297.751	-0.55641	0.21715	-2.56232	0.0103974	0.0376572
PA5383	104.982	3.71808	0.384119	9.67951	3.68463e-22	2.13519e-20			PA5383	104.982	3.71808	0.384119	9.67951	3.68463e-22	2.13519e-20			PA1607	792.012	-0.560074	0.177679	-3.15217	0.00162064	0.00782614
PA5482	1020.73	3.71104	0.592489	6.26348	3.76491e-10	7.78036e-09			PA5482	1020.73	3.71104	0.592489	6.26348	3.76491e-10	7.78036e-09			PA3860	720.382	-0.561447	0.189437	-2.96377	0.00303897	0.0134293
PA4133	19674.7	3.71079	0.58248	6.37068	1.88194e-10	4.1484e-09			PA4133	19674.7	3.71079	0.58248	6.37068	1.88194e-10	4.1484e-09			PA3553	847.01	-0.564004	0.230717	-2.44457	0.0145025	0.048552
PA4175	3188.2	3.70743	0.578889	6.40439	1.50975e-10	3.39451e-09			PA4175	3188.2	3.70743	0.578889	6.40439	1.50975e-10	3.39451e-09			PA4565	1898.5	-0.570304	0.134293	-4.24672	2.16927e-05	0.00018503
PA2173	106.205	3.68752	0.433197	8.51233	1.70468e-17	7.60476e-16			PA2173	106.205	3.68752	0.433197	8.51233	1.70468e-17	7.60476e-16			PA4807	2424.87	-0.570813	0.216687	-2.63427	0.00843188	0.0314086
PA2164	483.212	3.67904	0.531568	6.92112	4.48088e-12	1.21676e-10			PA2164	483.212	3.67904	0.531568	6.92112	4.48088e-12	1.21676e-10			PA0357	2264.53	-0.571937	0.222785	-2.56722	0.0102519	0.0372077
PA5481	1740.32	3.66615	0.534617	6.85753	7.00619e-12	1.84891e-10			PA5481	1740.32	3.66615	0.534617	6.85753	7.00619e-12	1.84891e-10			PA4029	2556.21	-0.572483	0.215285	-2.65918	0.00783301	0.0295994
PA2433	598.726	3.64435	0.42569	8.56104	1.11856e-17	5.15362e-16			PA2433	598.726	3.64435	0.42569	8.56104	1.11856e-17	5.15362e-16			PA5491	4508.07	-0.572803	0.203178	-2.81922	0.00481403	0.0197804
PA3790	1398.34	3.63176	0.219376	16.5549	1.47541e-61	2.51312e-59			PA3790	1398.34	3.63176	0.219376	16.5549	1.47541e-61	2.51312e-59			PA5006	4040.94	-0.577906	0.169473	-3.41003	0.000649567	0.00354487
PA2167	136.12	3.62719	0.586783	6.18149	6.34976e-10	1.26567e-08			PA2167	136.12	3.62719	0.586783	6.18149	6.34976e-10	1.26567e-08			PA5224	6445.92	-0.582446	0.155149	-3.75412	0.000173953	0.00116368
PA1323	544.248	3.61199	0.427504	8.44902	2.93758e-17	1.30017e-15			PA1323	544.248	3.61199	0.427504	8.44902	2.93758e-17	1.30017e-15			PA3527	1665.3	-0.585155	0.167972	-3.48365	0.000494622	0.00279144
PA3789	355.538	3.55149	0.295515	12.018	2.85906e-33	2.47243e-31			PA3789	355.538	3.55149	0.295515	12.018	2.85906e-33	2.47243e-31			PA4696	9505.6	-0.585533	0.235066	-2.49092	0.0127411	0.0439481
PA2939	6878.23	3.52602	0.369571	9.54086	1.41658e-21	7.96262e-20			PA2939	6878.23	3.52602	0.369571	9.54086	1.41658e-21	7.96262e-20			PA4544	6004.03	-0.585748	0.219235	-2.67178	0.00754511	0.0287923
PA2330	1054.44	3.52595	0.565525	6.23482	4.52297e-10	9.27869e-09			PA2330	1054.44	3.52595	0.565525	6.23482	4.52297e-10	9.27869e-09			PA1117	534.344	-0.586193	0.18278	-3.2071	0.0013408	0.00662271
PA2168	93.8989	3.4924	0.620242	5.6307	1.79483e-08	2.77927e-07			PA2168	93.8989	3.4924	0.620242	5.6307	1.79483e-08	2.77927e-07			PA3139	8170.67	-0.587282	0.170591	-3.44263	0.00057609	0.00318721
PA2448	513.866	3.48955	0.194343	17.9557	4.33353e-72	9.02177e-70			PA2448	513.866	3.48955	0.194343	17.9557	4.33353e-72	9.02177e-70			PA0004	15144.9	-0.590244	0.197068	-2.99512	0.00274335	0.0123166
PA2155	49.5035	3.46688	0.481152	7.20536	5.7891e-13	1.78794e-11			PA2155	49.5035	3.46688	0.481152	7.20536	5.7891e-13	1.78794e-11			PA2960	8816.1	-0.591908	0.218108	-2.71383	0.00665107	0.0258367
PA2329	544.757	3.46188	0.541249	6.3961	1.59395e-10	3.56956e-09			PA2329	544.757	3.46188	0.541249	6.3961	1.59395e-10	3.56956e-09			PA3615	3442.32	-0.592986	0.17782	-3.33475	0.000853764	0.00447669
PA0534	1146.21	3.4517	0.430969	8.00916	1.15499e-15	4.56355e-14			PA0534	1146.21	3.4517	0.430969	8.00916	1.15499e-15	4.56355e-14			PA3769	9865.75	-0.593569	0.241885	-2.45393	0.0141305	0.0475329
PA1320	1617.57	3.44237	0.475982	7.23213	4.75474e-13	1.51855e-11			PA1320	1617.57	3.44237	0.475982	7.23213	4.75474e-13	1.51855e-11			PA2857	633.226	-0.593676	0.242779	-2.44533	0.0144719	0.0485072
PA5219	578.135	3.43459	0.189414	18.1327	1.75928e-73	3.95556e-71			PA5219	578.135	3.43459	0.189414	18.1327	1.75928e-73	3.95556e-71			PA0003	16078.5	-0.594258	0.176819	-3.36083	0.000777081	0.00413242
PA2163	100.559	3.42076	0.555138	6.162	7.18339e-10	1.42678e-08			PA2163	100.559	3.42076	0.555138	6.162	7.18339e-10	1.42678e-08			PA0352	3516.42	-0.595699	0.238055	-2.50236	0.0123368	0.0429596
PA1319	1442.22	3.41433	0.485562	7.0317	2.04028e-12	5.82152e-11			PA1319	1442.22	3.41433	0.485562	7.0317	2.04028e-12	5.82152e-11			PA3955	971.371	-0.596921	0.217096	-2.74957	0.00596731	0.0235219
PA2165	707.308	3.40043	0.46697	7.28192	3.29103e-13	1.06315e-11			PA2165	707.308	3.40043	0.46697	7.28192	3.29103e-13	1.06315e-11			PA4157	221.956	-0.597282	0.227148	-2.62949	0.00855136	0.0317905
PA3692	2633.76	3.38571	0.469238	7.21534	5.38012e-13	1.68948e-11			PA3692	2633.76	3.38571	0.469238	7.21534	5.38012e-13	1.68948e-11			PA0626	3248.97	-0.59731	0.231873	-2.57602	0.00999459	0.0364329
PA2172	349.082	3.38448	0.430637	7.85924	3.8646e-15	1.4482e-13			PA2172	349.082	3.38448	0.430637	7.85924	3.8646e-15	1.4482e-13			PA5247	127.827	-0.597347	0.237548	-2.51463	0.0119156	0.0420185
PA3784	1581.3	3.38117	0.300035	11.2693	1.86122e-29	1.47351e-27			PA3784	1581.3	3.38117	0.300035	11.2693	1.86122e-29	1.47351e-27			PA4960	5113.29	-0.59773	0.19771	-3.02327	0.00250061	0.0113721
PA2157	100.422	3.37185	0.45401	7.42681	1.11248e-13	3.70014e-12			PA2157	100.422	3.37185	0.45401	7.42681	1.11248e-13	3.70014e-12			PA4531	595.726	-0.598478	0.171002	-3.49983	0.000465549	0.00266482
PA5384	27.2538	3.33558	0.620695	5.37394	7.70336e-08	1.05611e-06			PA5384	27.2538	3.33558	0.620695	5.37394	7.70336e-08	1.05611e-06			PA4959	6235.55	-0.598981	0.165714	-3.61455	0.000300873	0.00185236
PA0188	49.9719	3.32497	0.469138	7.0874	1.36653e-12	4.04278e-11			PA0188	49.9719	3.32497	0.469138	7.0874	1.36653e-12	4.04278e-11			PA4816	318.649	-0.599114	0.146598	-4.08677	4.37428e-05	0.00033821
PA1317	2596.22	3.32098	0.599371	5.54078	3.01127e-08	4.4543e-07			PA1317	2596.22	3.32098	0.599371	5.54078	3.01127e-08	4.4543e-07			PA1674	5825.97	-0.600103	0.210586	-2.84968	0.00437636	0.0181949
PA2134	80.5935	3.3137	0.485166	6.83003	8.4899e-12	2.20934e-10			PA2134	80.5935	3.3137	0.485166	6.83003	8.4899e-12	2.20934e-10			PA3770	24759.1	-0.600293	0.230793	-2.601	0.00929525	0.0342839
PA4139	312.941	3.29964	0.249123	13.245	4.82215e-40	4.67333e-38			PA4139	312.941	3.29964	0.249123	13.245	4.82215e-40	4.67333e-38			PA3660	4849	-0.600669	0.20701	-2.90164	0.00371212	0.0159038
PA1870	317.197	3.29612	0.463687	7.1085	1.17307e-12	3.50735e-11			PA1870	317.197	3.29612	0.463687	7.1085	1.17307e-12	3.50735e-11			PA0961	297.166	-0.601882	0.206197	-2.91897	0.00351193	0.0151269
PA0848	453.289	3.28072	0.324085	10.123	4.36687e-24	2.78934e-22			PA0848	453.289	3.28072	0.324085	10.123	4.36687e-24	2.78934e-22			PA3440.1	334.228	-0.602241	0.235374	-2.55866	0.0105076	0.0380073
PA2158	144.963	3.28016	0.454063	7.22401	5.0475e-13	1.59393e-11			PA2158	144.963	3.28016	0.454063	7.22401	5.0475e-13	1.59393e-11			PA4034	538.949	-0.603839	0.237053	-2.54728	0.0108567	0.038969
PA2154	53.9858	3.25479	0.549845	5.91947	3.2298e-09	5.70903e-08			PA2154	53.9858	3.25479	0.549845	5.91947	3.2298e-09	5.70903e-08			PA5081	815.427	-0.604142	0.240826	-2.50862	0.0121202	0.0423842
PA3783	488.766	3.25035	0.303848	10.6973	1.0478e-26	7.36211e-25			PA3783	488.766	3.25035	0.303848	10.6973	1.0478e-26	7.36211e-25			PA3172	2185.72	-0.604939	0.218305	-2.77107	0.00558729	0.0222266
PA3785	242.4	3.24355	0.285024	11.3799	5.26356e-30	4.41589e-28			PA3785	242.4	3.24355	0.285024	11.3799	5.26356e-30	4.41589e-28			PA2038	132.021	-0.605959	0.248167	-2.44174	0.0146167	0.048818
PA2162	249.647	3.23633	0.462158	7.00266	2.51146e-12	7.12977e-11			PA2162	249.647	3.23633	0.462158	7.00266	2.51146e-12	7.12977e-11			PA4952	2648.55	-0.607921	0.216899	-2.80278	0.00506649	0.0205326
PA2153	179.712	3.22546	0.414787	7.77619	7.47439e-15	2.72574e-13			PA2153	179.712	3.22546	0.414787	7.77619	7.47439e-15	2.72574e-13			PA3664	1912.41	-0.607957	0.224383	-2.70946	0.00673926	0.0261251
PA0366	1966.2	3.22414	0.221058	14.5851	3.49532e-48	4.792e-46			PA0366	1966.2	3.22414	0.221058	14.5851	3.49532e-48	4.792e-46			PA4528	3041.66	-0.60842	0.174469	-3.48727	0.000487979	0.00275671
PA4384	660.848	3.22191	0.219203	14.6983	6.60805e-49	9.28596e-47			PA4384	660.848	3.22191	0.219203	14.6983	6.60805e-49	9.28596e-47			PA2959	3848.73	-0.608816	0.20558	-2.96146	0.00306184	0.0135091
PA4172	25.4684	3.20256	0.642197	4.98689	6.13605e-07	7.2612e-06			PA4172	25.4684	3.20256	0.642197	4.98689	6.13605e-07	7.2612e-06			PA4584	640.729	-0.60964	0.210836	-2.89154	0.00383356	0.0163009
PA1211	148.89	3.18931	0.416399	7.65926	1.87005e-14	6.56973e-13			PA1211	148.89	3.18931	0.416399	7.65926	1.87005e-14	6.56973e-13			PA0017	860.796	-0.609797	0.207423	-2.93987	0.00328345	0.0143183
PA2195	3533.84	3.15253	0.443939	7.10126	1.23625e-12	3.6767e-11			PA2195	3533.84	3.15253	0.443939	7.10126	1.23625e-12	3.6767e-11			PA2795	1140.06	-0.611499	0.188046	-3.25185	0.00114655	0.00575941
PA2159	73.183	3.14498	0.550595	5.71196	1.11683e-08	1.78851e-07			PA2159	73.183	3.14498	0.550595	5.71196	1.11683e-08	1.78851e-07			PA5463	571.422	-0.612441	0.171334	-3.57456	0.000350822	0.00210007
PA4590	345.598	3.11449	0.346371	8.99178	2.43254e-19	1.21002e-17			PA4590	345.598	3.11449	0.346371	8.99178	2.43254e-19	1.21002e-17			PA1748	778.891	-0.612872	0.203121	-3.01728	0.00255057	0.0115806
PA2328	1267.23	3.10024	0.531433	5.83373	5.4202e-09	9.17678e-08			PA2328	1267.23	3.10024	0.531433	5.83373	5.4202e-09	9.17678e-08			PA4316	2148.94	-0.615557	0.188476	-3.26598	0.00109087	0.00552913
PA2150	34.64	3.04722	0.555209	5.48842	4.05554e-08	5.84518e-07			PA2150	34.64	3.04722	0.555209	5.48842	4.05554e-08	5.84518e-07			PA0758	1941.5	-0.617337	0.16975	-3.63674	0.00027611	0.00172446
PA0355	1024.38	2.95975	0.527749	5.60825	2.04381e-08	3.1176e-07			PA0355	1024.38	2.95975	0.527749	5.60825	2.04381e-08	3.1176e-07			PA2502	2941.92	-0.617463	0.219788	-2.80936	0.00496399	0.0202486
PA2176	95.7474	2.93623	0.471962	6.22132	4.92994e-10	9.93233e-09			PA2176	95.7474	2.93623	0.471962	6.22132	4.92994e-10	9.93233e-09			PA0459	3933.53	-0.617818	0.240919	-2.56442	0.010335	0.0374793
PA2192	76.5781	2.91969	0.40768	7.16173	7.96658e-13	2.4337e-11			PA2192	76.5781	2.91969	0.40768	7.16173	7.96658e-13	2.4337e-11			PA3580	91.4788	-0.617911	0.185489	-3.33125	0.000864565	0.00451647
PA0866	2494.81	2.91469	0.359223	8.11388	4.90299e-16	1.98271e-14			PA0866	2494.81	2.91469	0.359223	8.11388	4.90299e-16	1.98271e-14			PA2982	2738.36	-0.618697	0.245606	-2.51906	0.0117669	0.0415463
PA2589	107.439	2.9128	0.277397	10.5005	8.59311e-26	5.89047e-24			PA2589	107.439	2.9128	0.277397	10.5005	8.59311e-26	5.89047e-24			PA5065	6476.33	-0.618973	0.239016	-2.58968	0.00960661	0.0353164
PA2563	1284.33	2.89837	0.337517	8.58731	8.9028e-18	4.13576e-16			PA2563	1284.33	2.89837	0.337517	8.58731	8.9028e-18	4.13576e-16			PA0009	8902.79	-0.619429	0.211464	-2.92924	0.00339789	0.0147487
PA2193	676.838	2.89169	0.547362	5.28296	1.27116e-07	1.66944e-06			PA2193	676.838	2.89169	0.547362	5.28296	1.27116e-07	1.66944e-06			PA2840	6034.3	-0.619989	0.223167	-2.77814	0.00546706	0.0218721
PA4134	1917.61	2.88709	0.653359	4.41885	9.92282e-06	9.28056e-05			PA4134	1917.61	2.88709	0.653359	4.41885	9.92282e-06	9.28056e-05			PA3837	1802.85	-0.620398	0.24347	-2.54814	0.0108297	0.0389447
PA2194	7006.71	2.87218	0.441908	6.4995	8.05873e-11	1.82654e-09			PA2194	7006.71	2.87218	0.441908	6.4995	8.05873e-11	1.82654e-09			PA1863	301.349	-0.620706	0.176277	-3.5212	0.000429592	0.00248429
PA3691	1066.53	2.86964	0.384063	7.47179	7.91092e-14	2.64686e-12			PA3691	1066.53	2.86964	0.384063	7.47179	7.91092e-14	2.64686e-12			PA4314	10575.6	-0.624911	0.203679	-3.06811	0.00215417	0.0100237
PA1318	2127.69	2.85922	0.452499	6.31874	2.63713e-10	5.63623e-09			PA1318	2127.69	2.85922	0.452499	6.31874	2.63713e-10	5.63623e-09			PA0019	3405.17	-0.625449	0.201525	-3.10358	0.00191192	0.00901584
PA3362	414.839	2.85835	0.330685	8.64374	5.4404e-18	2.59157e-16			PA3362	414.839	2.85835	0.330685	8.64374	5.4404e-18	2.59157e-16			PA5279	3011.75	-0.627686	0.176722	-3.55183	0.000382569	0.00225411
PA3334	350.972	2.85538	0.438745	6.50806	7.61286e-11	1.73247e-09			PA3334	350.972	2.85538	0.438745	6.50806	7.61286e-11	1.73247e-09			PA5277	18542.5	-0.628414	0.187861	-3.34511	0.000822507	0.00433707
PA1321	910.937	2.83295	0.451508	6.27441	3.50958e-10	7.33358e-09			PA1321	910.937	2.83295	0.451508	6.27441	3.50958e-10	7.33358e-09			PA2981	3579.19	-0.628812	0.208497	-3.01593	0.0025619	0.0116227
PA2175	55.499	2.80933	0.591414	4.75019	2.03226e-06	2.1392e-05			PA2175	55.499	2.80933	0.591414	4.75019	2.03226e-06	2.1392e-05			PA2454	828.963	-0.629792	0.215533	-2.92202	0.00347764	0.0150022
PA1131	1174.92	2.80515	0.476758	5.88381	4.00932e-09	6.93427e-08			PA1131	1174.92	2.80515	0.476758	5.88381	4.00932e-09	6.93427e-08			PA4346	224.469	-0.63065	0.226803	-2.78061	0.0054257	0.0217376
PA3326	3898.63	2.80503	0.334697	8.38081	5.25626e-17	2.23829e-15			PA3326	3898.63	2.80503	0.334697	8.38081	5.25626e-17	2.23829e-15			PA4292	6170.74	-0.631569	0.236161	-2.67431	0.00748824	0.0286336
PA1249	14275.6	2.79784	0.370532	7.55087	4.32355e-14	1.49096e-12			PA1249	14275.6	2.79784	0.370532	7.55087	4.32355e-14	1.49096e-12			PA2471	92.8729	-0.632476	0.250715	-2.52269	0.011646	0.0413011
PA1130	1605.51	2.77487	0.331906	8.36039	6.25111e-17	2.64191e-15			PA1130	1605.51	2.77487	0.331906	8.36039	6.25111e-17	2.64191e-15			PA0840	225.263	-0.632943	0.253387	-2.49793	0.012492	0.0432263
PA4876	257.777	2.76312	0.414448	6.667	2.6108e-11	6.38056e-10			PA4876	257.777	2.76312	0.414448	6.667	2.6108e-11	6.38056e-10			PA3731	472.43	-0.633585	0.221665	-2.8583	0.00425912	0.0177337
PA2156	23.9456	2.76184	0.64424	4.28698	1.81121e-05	0.000158827			PA2156	23.9456	2.76184	0.64424	4.28698	1.81121e-05	0.000158827			PA4962	1492.19	-0.634653	0.183877	-3.45152	0.00055744	0.00309928
PA4135	1928.52	2.75811	0.467893	5.89475	3.7526e-09	6.55073e-08			PA4135	1928.52	2.75811	0.467893	5.89475	3.7526e-09	6.55073e-08			PA0246	354.189	-0.636306	0.166096	-3.83095	0.000127649	0.000883643
PA1874	15930.8	2.75726	0.457168	6.03117	1.62779e-09	3.07041e-08			PA1874	15930.8	2.75726	0.457168	6.03117	1.62779e-09	3.07041e-08			PA5273	320.04	-0.636466	0.167368	-3.80279	0.000143077	0.000980775
PA2416	269.317	2.75708	0.368804	7.47575	7.67655e-14	2.58383e-12			PA2416	269.317	2.75708	0.368804	7.47575	7.67655e-14	2.58383e-12			PA5042	4058.4	-0.636708	0.168788	-3.77222	0.000161799	0.00109312
PA1877	593.05	2.75113	0.409414	6.71966	1.8215e-11	4.51041e-10			PA1877	593.05	2.75113	0.409414	6.71966	1.8215e-11	4.51041e-10			PA2740	5004.92	-0.636896	0.2169	-2.93635	0.00332094	0.0144593
PA1875	2697.15	2.75108	0.433076	6.35241	2.11969e-10	4.5826e-09			PA1875	2697.15	2.75108	0.433076	6.35241	2.11969e-10	4.5826e-09			PA0362	8755.29	-0.637667	0.220973	-2.88573	0.00390506	0.0165164
PA5181	812.637	2.74882	0.316798	8.67689	4.06732e-18	1.95405e-16			PA5181	812.637	2.74882	0.316798	8.67689	4.06732e-18	1.95405e-16			PA4667	5524.2	-0.638366	0.177504	-3.59634	0.000322721	0.00196748
PA2274	175.285	2.74634	0.287389	9.55615	1.22221e-21	7.01025e-20			PA2274	175.285	2.74634	0.287389	9.55615	1.22221e-21	7.01025e-20			PA0438	960.796	-0.638461	0.250084	-2.55298	0.0106805	0.0385431
PA3888	268.68	2.74428	0.542812	5.05567	4.28889e-07	5.20688e-06			PA3888	268.68	2.74428	0.542812	5.05567	4.28889e-07	5.20688e-06			PA3959	252.726	-0.638474	0.196217	-3.25392	0.00113823	0.00573237
PA4129	4270.93	2.726	0.520629	5.23597	1.64122e-07	2.11106e-06			PA4129	4270.93	2.726	0.520629	5.23597	1.64122e-07	2.11106e-06			PA1052	415.367	-0.638952	0.226638	-2.81927	0.00481337	0.0197804
PA0269	805.944	2.71745	0.199616	13.6134	3.33323e-42	3.46965e-40			PA0269	805.944	2.71745	0.199616	13.6134	3.33323e-42	3.46965e-40			PA3611	530.039	-0.639071	0.19501	-3.27712	0.0010487	0.0053443
PA2160	272.672	2.71626	0.405619	6.69658	2.13356e-11	5.23701e-10			PA2160	272.672	2.71626	0.405619	6.69658	2.13356e-11	5.23701e-10			PA0780	530.905	-0.639975	0.170663	-3.74993	0.000176886	0.00118085
PA3890	370.252	2.7156	0.423096	6.4184	1.37715e-10	3.10881e-09			PA3890	370.252	2.7156	0.423096	6.4184	1.37715e-10	3.10881e-09			PA4768	4806.82	-0.640785	0.260384	-2.46092	0.013858	0.046897
PA4140	210.2	2.69504	0.406484	6.63012	3.35415e-11	7.98885e-10			PA4140	210.2	2.69504	0.406484	6.63012	3.35415e-11	7.98885e-10			PA3367	578.749	-0.642165	0.184511	-3.48036	0.000500748	0.00281752
PA1659	714.996	2.69039	0.387437	6.94408	3.80926e-12	1.04448e-10			PA1659	714.996	2.69039	0.387437	6.94408	3.80926e-12	1.04448e-10			PA5085	130.027	-0.643034	0.261041	-2.46335	0.0137645	0.0466087
PA0737	101.051	2.68931	0.422693	6.36233	1.98715e-10	4.32937e-09			PA0737	101.051	2.68931	0.422693	6.36233	1.98715e-10	4.32937e-09			PA1727	8462.45	-0.644993	0.194184	-3.32156	0.000895144	0.00465028
PA0270	192.004	2.6794	0.236064	11.3503	7.38707e-30	6.10628e-28			PA0270	192.004	2.6794	0.236064	11.3503	7.38707e-30	6.10628e-28			PA3925	1263.77	-0.646281	0.255842	-2.5261	0.0115338	0.0409807
PA2152	517.504	2.6723	0.407244	6.56192	5.31195e-11	1.23894e-09			PA2152	517.504	2.6723	0.407244	6.56192	5.31195e-11	1.23894e-09			PA0347	252.967	-0.646489	0.202742	-3.18873	0.00142899	0.00701514
PA5058	2638.84	2.61798	0.284129	9.21406	3.1403e-20	1.64968e-18			PA5058	2638.84	2.61798	0.284129	9.21406	3.1403e-20	1.64968e-18			PA5062	415.706	-0.647131	0.241604	-2.67847	0.00739586	0.0283382
PA2151	174.909	2.59669	0.431586	6.01662	1.78096e-09	3.33692e-08			PA2151	174.909	2.59669	0.431586	6.01662	1.78096e-09	3.33692e-08			PA0100	457.444	-0.64743	0.201856	-3.20738	0.00133949	0.00662207
PA2029	79.3645	2.59614	0.278181	9.33253	1.03371e-20	5.69657e-19			PA2029	79.3645	2.59614	0.278181	9.33253	1.03371e-20	5.69657e-19			PA5136	3528.96	-0.64758	0.254776	-2.54176	0.0110294	0.0394882
PA1898	552.212	2.58616	0.232846	11.1067	1.16348e-28	8.9588e-27			PA1898	552.212	2.58616	0.232846	11.1067	1.16348e-28	8.9588e-27			PA4268	46190.5	-0.648044	0.243285	-2.66372	0.00772823	0.0293318
PA3535	769.598	2.57586	0.240012	10.7322	7.18679e-27	5.1791e-25			PA3535	769.598	2.57586	0.240012	10.7322	7.18679e-27	5.1791e-25			PA0412	6765.82	-0.650144	0.258788	-2.51226	0.0119959	0.0421696
PA3329	658.263	2.55758	0.467	5.47661	4.33552e-08	6.16962e-07			PA3329	658.263	2.55758	0.467	5.47661	4.33552e-08	6.16962e-07			PA3766	849.32	-0.657188	0.187658	-3.50205	0.000461696	0.00264815
PA3371	228.924	2.552	0.385488	6.62019	3.58734e-11	8.437e-10			PA3371	228.924	2.552	0.385488	6.62019	3.58734e-11	8.437e-10			PA5403	1723.31	-0.658191	0.221585	-2.97037	0.00297438	0.0131853
PA1656	3557.02	2.52762	0.319224	7.91802	2.41328e-15	9.22791e-14			PA1656	3557.02	2.52762	0.319224	7.91802	2.41328e-15	9.22791e-14			PA5357	899.657	-0.658962	0.259077	-2.5435	0.0109749	0.0393432
PA4128	685.944	2.5239	0.524806	4.80922	1.51524e-06	1.63791e-05			PA4128	685.944	2.5239	0.524806	4.80922	1.51524e-06	1.63791e-05			PA2973	976.487	-0.658995	0.196671	-3.35075	0.00080593	0.00425765
PA2147	111.532	2.52296	0.407789	6.18692	6.13519e-10	1.22726e-08			PA2147	111.532	2.52296	0.407789	6.18692	6.13519e-10	1.22726e-08			PA4374	798.004	-0.659639	0.105903	-6.22873	4.70234e-10	9.61158e-09
PA4130	8799.43	2.52146	0.579172	4.35355	1.33949e-05	0.000121833			PA4130	8799.43	2.52146	0.579172	4.35355	1.33949e-05	0.000121833			PA5278	5151	-0.659736	0.17923	-3.68094	0.000232376	0.0014843
PA2927	626.048	2.51846	0.249934	10.0765	7.01876e-24	4.43286e-22			PA2927	626.048	2.51846	0.249934	10.0765	7.01876e-24	4.43286e-22			PA3746	6588.11	-0.660315	0.236022	-2.79768	0.00514707	0.0207693
PA1927	1673.05	2.50631	0.362788	6.90847	4.89924e-12	1.31764e-10			PA1927	1673.05	2.50631	0.362788	6.90847	4.89924e-12	1.31764e-10			PA1589	17035.1	-0.663988	0.212588	-3.12336	0.00178798	0.00852438
PA2587	7099.63	2.4935	0.313093	7.96408	1.66457e-15	6.40861e-14			PA2587	7099.63	2.4935	0.313093	7.96408	1.66457e-15	6.40861e-14			PA0457	350.275	-0.665178	0.194233	-3.42463	0.000615628	0.00337934
PA1657	685.882	2.49278	0.400683	6.22132	4.92985e-10	9.93233e-09			PA1657	685.882	2.49278	0.400683	6.22132	4.92985e-10	9.93233e-09			PA2726	524.825	-0.665701	0.228983	-2.90721	0.00364665	0.0156472
PA0365	605.638	2.47661	0.270322	9.16172	5.10789e-20	2.61013e-18			PA0365	605.638	2.47661	0.270322	9.16172	5.10789e-20	2.61013e-18			PA4043	1466.56	-0.665803	0.14583	-4.5656	4.9807e-06	4.84369e-05
PA4880	539.221	2.44264	0.554364	4.40621	1.05197e-05	9.8062e-05			PA4880	539.221	2.44264	0.554364	4.40621	1.05197e-05	9.8062e-05			PA3605	528.734	-0.666084	0.197041	-3.38044	0.000723697	0.00388938
PA0144	453.289	2.42466	0.222225	10.9108	1.02331e-27	7.66937e-26			PA0144	453.289	2.42466	0.222225	10.9108	1.02331e-27	7.66937e-26			PA2828	4070.51	-0.666236	0.214416	-3.10721	0.00188859	0.00894336
PA3328	679.996	2.42437	0.494784	4.89986	9.5906e-07	1.08687e-05			PA3328	679.996	2.42437	0.494784	4.89986	9.5906e-07	1.08687e-05			PA0659	2665.46	-0.668252	0.203656	-3.28127	0.00103339	0.00528063
PA2327	475.521	2.4232	0.490588	4.93937	7.83743e-07	9.04719e-06			PA2327	475.521	2.4232	0.490588	4.93937	7.83743e-07	9.04719e-06			PA3620	5922.13	-0.672008	0.229318	-2.93047	0.00338448	0.0147018
PA1660	803.933	2.41131	0.378864	6.36459	1.95812e-10	4.28449e-09			PA1660	803.933	2.41131	0.378864	6.36459	1.95812e-10	4.28449e-09			PA4698	410.727	-0.673964	0.1966	-3.42809	0.00060784	0.00334312
PA5059	916.391	2.38846	0.277785	8.5982	8.09738e-18	3.79295e-16			PA5059	916.391	2.38846	0.277785	8.5982	8.09738e-18	3.79295e-16			PA1758	1010.28	-0.674943	0.192563	-3.50506	0.000456511	0.00262377
PA4171	33.65	2.3707	0.477379	4.96608	6.83207e-07	8.03412e-06			PA4171	33.65	2.3707	0.477379	4.96608	6.83207e-07	8.03412e-06			PA4507	457.777	-0.676551	0.268484	-2.51989	0.011739	0.0414999
PA3369	255.322	2.35152	0.395016	5.95298	2.63299e-09	4.71339e-08			PA3369	255.322	2.35152	0.395016	5.95298	2.63299e-09	4.71339e-08			PA0320	395.962	-0.677815	0.185658	-3.65089	0.000261334	0.0016413
PA4778	3696.56	2.33543	0.218319	10.6973	1.04752e-26	7.36211e-25			PA4778	3696.56	2.33543	0.218319	10.6973	1.04752e-26	7.36211e-25			PA2043	413.214	-0.679077	0.21402	-3.17296	0.00150892	0.00734341
PA3819	1179.07	2.32882	0.305897	7.61308	2.67647e-14	9.34436e-13			PA3819	1179.07	2.32882	0.305897	7.61308	2.67647e-14	9.34436e-13			PA3310	2959.95	-0.68438	0.210203	-3.2558	0.00113073	0.00570819
PA0123	756.159	2.32786	0.24653	9.44251	3.6396e-21	2.02556e-19			PA0123	756.159	2.32786	0.24653	9.44251	3.6396e-21	2.02556e-19			PA1411	400.925	-0.685382	0.147075	-4.66009	3.16078e-06	3.20121e-05
PA2180	66.559	2.32621	0.413217	5.62951	1.80724e-08	2.7908e-07			PA2180	66.559	2.32621	0.413217	5.62951	1.80724e-08	2.7908e-07			PA4967	6979.18	-0.685566	0.23439	-2.92489	0.00344575	0.0149103
PA2178	65.9231	2.32301	0.620231	3.74539	0.000180113	0.00119955			PA2178	65.9231	2.32301	0.620231	3.74539	0.000180113	0.00119955			PA4969	3124.28	-0.685833	0.138786	-4.94166	7.74613e-07	8.97753e-06
PA3022	11317.8	2.31261	0.171819	13.4595	2.70685e-41	2.717e-39			PA3022	11317.8	2.31261	0.171819	13.4595	2.70685e-41	2.717e-39			PA1432	8307.86	-0.68619	0.262016	-2.61889	0.0088217	0.0326659
PA2046	28.0757	2.30956	0.528819	4.36738	1.25745e-05	0.000115493			PA2046	28.0757	2.30956	0.528819	4.36738	1.25745e-05	0.000115493			PA5040	16935.8	-0.68624	0.174444	-3.93386	8.35909e-05	0.000605496
PA2187	34.1221	2.30862	0.485119	4.75887	1.94676e-06	2.0569e-05			PA2187	34.1221	2.30862	0.485119	4.75887	1.94676e-06	2.0569e-05			PA3826	863.535	-0.689576	0.225255	-3.06131	0.00220369	0.0102202
PA2070	240.975	2.28324	0.328755	6.94511	3.78161e-12	1.04198e-10			PA2070	240.975	2.28324	0.328755	6.94511	3.78161e-12	1.04198e-10			PA4545	8133.36	-0.689815	0.269128	-2.56315	0.0103728	0.037592
PA4217	2384.05	2.2824	0.785416	2.90598	0.00366101	0.0156968			PA4217	2384.05	2.2824	0.785416	2.90598	0.00366101	0.0156968			PA0350	448.495	-0.691113	0.215155	-3.21217	0.00131737	0.00652992
PA5460	77.1428	2.27943	0.356554	6.39296	1.6271e-10	3.62933e-09			PA5460	77.1428	2.27943	0.356554	6.39296	1.6271e-10	3.62933e-09			PA1425	1171.98	-0.6915	0.230438	-3.00081	0.00269261	0.0121178
PA3332	865.026	2.27002	0.463509	4.89748	9.70745e-07	1.09569e-05			PA3332	865.026	2.27002	0.463509	4.89748	9.70745e-07	1.09569e-05			PA4053	2391.06	-0.693017	0.180324	-3.84317	0.000121454	0.000844919
PA3331	1304.65	2.26907	0.413165	5.49192	3.97588e-08	5.7451e-07			PA3331	1304.65	2.26907	0.413165	5.49192	3.97588e-08	5.7451e-07			PA2851	14970.4	-0.694593	0.27558	-2.52048	0.0117196	0.0414574
PA2305	4608.98	2.26436	0.233521	9.69659	3.11742e-22	1.84453e-20			PA2305	4608.98	2.26436	0.233521	9.69659	3.11742e-22	1.84453e-20			PA4997	7301.61	-0.695626	0.174099	-3.99557	6.45379e-05	0.000481124
PA3460	855.421	2.25305	0.415993	5.41608	6.09213e-08	8.49724e-07			PA3460	855.421	2.25305	0.415993	5.41608	6.09213e-08	8.49724e-07			PA3127	493.104	-0.696422	0.178341	-3.905	9.42255e-05	0.000672134
PA3183	2769.72	2.24136	0.280859	7.98037	1.45893e-15	5.65561e-14			PA3183	2769.72	2.24136	0.280859	7.98037	1.45893e-15	5.65561e-14			PA3675	5788.19	-0.697296	0.279367	-2.49598	0.0125609	0.0433956
PA2592	2470.38	2.2358	0.240692	9.28902	1.55719e-20	8.33613e-19			PA2592	2470.38	2.2358	0.240692	9.28902	1.55719e-20	8.33613e-19			PA0278	107.281	-0.702201	0.250834	-2.79946	0.00511878	0.0207296
PA2183	62.2236	2.23502	0.51449	4.34414	1.3982e-05	0.000126153			PA2183	62.2236	2.23502	0.51449	4.34414	1.3982e-05	0.000126153			PA1051	508.491	-0.704123	0.263827	-2.66889	0.00761034	0.0290019
PA3335	537.995	2.23427	0.418483	5.33898	9.34705e-08	1.25745e-06			PA3335	537.995	2.23427	0.418483	5.33898	9.34705e-08	1.25745e-06			PA4336	351.905	-0.705096	0.274246	-2.57103	0.0101396	0.0369153
PA0271	108.053	2.22806	0.247619	8.99792	2.30042e-19	1.15452e-17			PA0271	108.053	2.22806	0.247619	8.99792	2.30042e-19	1.15452e-17			PA0114	880.412	-0.707917	0.201024	-3.52156	0.000429023	0.00248356
PA0851	185.29	2.21665	0.268799	8.2465	1.63103e-16	6.7412e-15			PA0851	185.29	2.21665	0.268799	8.2465	1.63103e-16	6.7412e-15			PA3977	5916.81	-0.70834	0.25754	-2.75041	0.00595204	0.0234782
PA2275	219.608	2.2152	0.251805	8.7973	1.40153e-18	6.85045e-17			PA2275	219.608	2.2152	0.251805	8.7973	1.40153e-18	6.85045e-17			PA4499	527.59	-0.709511	0.256034	-2.77116	0.00558571	0.0222266
PA1876	5678.25	2.21274	0.365769	6.04956	1.45241e-09	2.78634e-08			PA1876	5678.25	2.21274	0.365769	6.04956	1.45241e-09	2.78634e-08			PA0457.1	983.737	-0.710026	0.249575	-2.84494	0.00444197	0.0184404
PA3720	59.0518	2.18977	0.452552	4.83872	1.30678e-06	1.42907e-05			PA3720	59.0518	2.18977	0.452552	4.83872	1.30678e-06	1.42907e-05			PA4684	2206.58	-0.710061	0.241812	-2.93641	0.00332032	0.0144593
PA4132	2605.14	2.17956	0.445079	4.897	9.73096e-07	1.09615e-05			PA4132	2605.14	2.17956	0.445079	4.897	9.73096e-07	1.09615e-05			PA1475	805.774	-0.710127	0.257084	-2.76224	0.00574071	0.0227724
PA3195	911.043	2.17641	0.280486	7.75942	8.53218e-15	3.05474e-13			PA3195	911.043	2.17641	0.280486	7.75942	8.53218e-15	3.05474e-13			PA3528	1750.31	-0.711801	0.164232	-4.33412	1.46343e-05	0.000130778
PA0567	517.802	2.16621	0.375232	5.77298	7.78799e-09	1.27628e-07			PA0567	517.802	2.16621	0.375232	5.77298	7.78799e-09	1.27628e-07			PA4769	1442.22	-0.715972	0.207001	-3.45879	0.000542608	0.0030288
PA0763	17751.1	2.15538	0.403396	5.34308	9.13826e-08	1.23476e-06			PA0763	17751.1	2.15538	0.403396	5.34308	9.13826e-08	1.23476e-06			PA3033	398.633	-0.716242	0.18406	-3.89135	9.96881e-05	0.00070307
PA3330	773.644	2.14256	0.433336	4.94433	7.64054e-07	8.87345e-06			PA3330	773.644	2.14256	0.433336	4.94433	7.64054e-07	8.87345e-06			PA0449	807.158	-0.716774	0.258319	-2.77476	0.0055242	0.022038
PA5161	25700.2	2.11929	0.270991	7.82052	5.26072e-15	1.94543e-13			PA5161	25700.2	2.11929	0.270991	7.82052	5.26072e-15	1.94543e-13			PA1817	2243.71	-0.716843	0.192791	-3.71823	0.00020062	0.00130822
PA3889	346.743	2.11477	0.387318	5.46004	4.76026e-08	6.75693e-07			PA3889	346.743	2.11477	0.387318	5.46004	4.76026e-08	6.75693e-07			PA0417	183.885	-0.721473	0.272624	-2.6464	0.00813533	0.0305265
PA4877	287.112	2.11138	0.405648	5.20495	1.94045e-07	2.44557e-06			PA4877	287.112	2.11138	0.405648	5.20495	1.94045e-07	2.44557e-06			PA0405	664.179	-0.722606	0.176538	-4.0932	4.25469e-05	0.000331241
PA3476	4922.97	2.10729	0.313874	6.71382	1.896e-11	4.6743e-10			PA3476	4922.97	2.10729	0.313874	6.71382	1.896e-11	4.6743e-10			PA2860	736.805	-0.722937	0.184038	-3.92819	8.55879e-05	0.000616781
PA2304	1725.44	2.10679	0.355432	5.92739	3.07784e-09	5.45759e-08			PA2304	1725.44	2.10679	0.355432	5.92739	3.07784e-09	5.45759e-08			PA3222	2076.35	-0.723087	0.289464	-2.49802	0.0124891	0.0432263
PA2303	1080.67	2.10346	0.209767	10.0276	1.15306e-23	7.12237e-22			PA2303	1080.67	2.10346	0.209767	10.0276	1.15306e-23	7.12237e-22			PA2690	571.317	-0.723489	0.221197	-3.27079	0.00107248	0.00545065
PA2161	22.4819	2.10306	0.569803	3.69085	0.00022351	0.00143747			PA2161	22.4819	2.10306	0.569803	3.69085	0.00022351	0.00143747			PA0378	884.342	-0.725184	0.23728	-3.05623	0.00224139	0.0103439
PA4117	4174.42	2.10278	0.209916	10.0172	1.2806e-23	7.82422e-22			PA4117	4174.42	2.10278	0.209916	10.0172	1.2806e-23	7.82422e-22			PA1427	168.261	-0.726491	0.273487	-2.6564	0.00789792	0.0297548
PA2184	47.0958	2.10114	0.480818	4.36993	1.24285e-05	0.000114338			PA2184	47.0958	2.10114	0.480818	4.36993	1.24285e-05	0.000114338			PA3001	36254.3	-0.726655	0.215624	-3.37	0.000751673	0.0040163
PA1661	562.287	2.09859	0.403908	5.1957	2.03948e-07	2.55891e-06			PA1661	562.287	2.09859	0.403908	5.1957	2.03948e-07	2.55891e-06			PA3165	3154.78	-0.727838	0.265156	-2.74494	0.00605215	0.0237398
PA2135	125.485	2.09801	0.400853	5.23386	1.66003e-07	2.13037e-06			PA2135	125.485	2.09801	0.400853	5.23386	1.66003e-07	2.13037e-06			PA4556	1414.8	-0.72821	0.244978	-2.97255	0.00295336	0.0131158
PA2747	509.409	2.09497	0.396094	5.28908	1.22934e-07	1.6183e-06			PA2747	509.409	2.09497	0.396094	5.28908	1.22934e-07	1.6183e-06			PA4747	16918.8	-0.729813	0.242843	-3.00529	0.0026533	0.0119697
PA2569	203.214	2.09294	0.408691	5.12108	3.03791e-07	3.74476e-06			PA2569	203.214	2.09294	0.408691	5.12108	3.03791e-07	3.74476e-06			PA0973	12641.1	-0.733466	0.266186	-2.75547	0.00586082	0.0231998
PA1111	31.2164	2.08966	0.509189	4.1039	4.06242e-05	0.000318034			PA1111	31.2164	2.08966	0.509189	4.1039	4.06242e-05	0.000318034			PA4758	9441.53	-0.735635	0.212304	-3.46501	0.000530217	0.0029744
PA1242	253.003	2.08302	0.364919	5.70816	1.14203e-08	1.81852e-07			PA1242	253.003	2.08302	0.364919	5.70816	1.14203e-08	1.81852e-07			PA0020	4880.24	-0.736094	0.203391	-3.61911	0.00029562	0.00182803
PA2302	11519.7	2.08248	0.290079	7.17901	7.02178e-13	2.1568e-11			PA2302	11519.7	2.08248	0.290079	7.17901	7.02178e-13	2.1568e-11			PA4439	6945.06	-0.737173	0.265044	-2.78132	0.0054138	0.0217054
PA2143	20.0115	2.066	0.525742	3.92968	8.50605e-05	0.000613768			PA2143	20.0115	2.066	0.525742	3.92968	8.50605e-05	0.000613768			PA3046	1577.04	-0.737356	0.219023	-3.36657	0.000761105	0.00405899
PA1431	6013.58	2.0501	0.339204	6.04385	1.50477e-09	2.86722e-08			PA1431	6013.58	2.0501	0.339204	6.04385	1.50477e-09	2.86722e-08			PA5512	1070.45	-0.740926	0.174337	-4.24996	2.13811e-05	0.000182927
PA3584	777.055	2.04345	0.393211	5.19683	2.02715e-07	2.54914e-06			PA3584	777.055	2.04345	0.393211	5.19683	2.02715e-07	2.54914e-06			PA4525	95741.9	-0.741143	0.263926	-2.80815	0.00498267	0.0202911
PA4573	373.7	2.04249	0.425399	4.80134	1.57609e-06	1.69068e-05			PA4573	373.7	2.04249	0.425399	4.80134	1.57609e-06	1.69068e-05			PA0394	1353.04	-0.741871	0.204082	-3.63516	0.000277806	0.00172929
PA3237	162.393	2.0292	0.336295	6.03399	1.59959e-09	3.03761e-08			PA3237	162.393	2.0292	0.336295	6.03399	1.59959e-09	3.03761e-08			PA5002	2610.02	-0.74275	0.255238	-2.91003	0.00361399	0.0155189
PA3336	1418.15	2.02163	0.422342	4.78672	1.69531e-06	1.81167e-05			PA3336	1418.15	2.02163	0.422342	4.78672	1.69531e-06	1.81167e-05			PA1805	6311.81	-0.742796	0.257516	-2.88447	0.00392078	0.016558
PA3891	474.212	2.01879	0.342215	5.8992	3.65271e-09	6.4162e-08			PA3891	474.212	2.01879	0.342215	5.8992	3.65271e-09	6.4162e-08			PA1450	266.684	-0.744892	0.187428	-3.97429	7.05903e-05	0.000522447
PA3370	299.462	2.01544	0.426434	4.72627	2.28686e-06	2.37167e-05			PA3370	299.462	2.01544	0.426434	4.72627	2.28686e-06	2.37167e-05			PA4815	694.533	-0.745679	0.280564	-2.65779	0.00786549	0.0296724
PA4204	355.124	2.00789	0.283396	7.08512	1.3892e-12	4.04597e-11			PA4204	355.124	2.00789	0.283396	7.08512	1.3892e-12	4.04597e-11			PA0561	1201.68	-0.746102	0.199821	-3.73385	0.000188574	0.00124611
PA3461	1211.11	2.00521	0.384956	5.20893	1.89928e-07	2.39907e-06			PA3461	1211.11	2.00521	0.384956	5.20893	1.89928e-07	2.39907e-06			PA3456	3263.95	-0.746659	0.191326	-3.90255	9.51826e-05	0.000676386
PA3477	8333.91	2.00415	0.287976	6.95945	3.41597e-12	9.50552e-11			PA3477	8333.91	2.00415	0.287976	6.95945	3.41597e-12	9.50552e-11			PA2558	396.155	-0.746706	0.212156	-3.51961	0.000432184	0.00249416
PA5212	502.2	2.00308	0.365741	5.47677	4.3316e-08	6.16962e-07			PA5212	502.2	2.00308	0.365741	5.47677	4.3316e-08	6.16962e-07			PA0359	1138.13	-0.747521	0.278495	-2.68414	0.00727157	0.0279191
PA3333	1178	1.99962	0.524477	3.8126	0.000137513	0.000944942			PA3333	1178	1.99962	0.524477	3.8126	0.000137513	0.000944942			PA0404	448.157	-0.7495	0.151268	-4.95478	7.24104e-07	8.46193e-06
PA1592	1307.47	1.99888	0.297187	6.72601	1.74375e-11	4.35628e-10			PA1592	1307.47	1.99888	0.297187	6.72601	1.74375e-11	4.35628e-10			PA2943	648.376	-0.75115	0.222206	-3.38041	0.000723767	0.00388938
PA0849	415.208	1.99704	0.351835	5.67608	1.37814e-08	2.17599e-07			PA0849	415.208	1.99704	0.351835	5.67608	1.37814e-08	2.17599e-07			PA3171	1783.7	-0.754334	0.203375	-3.70909	0.000208008	0.00134702
PA0364	186.362	1.99113	0.236764	8.40975	4.10899e-17	1.77666e-15			PA0364	186.362	1.99113	0.236764	8.40975	4.10899e-17	1.77666e-15			PA4998	855.461	-0.755814	0.225349	-3.35398	0.000796585	0.0042162
PA2293	18.3076	1.97589	0.558377	3.53863	0.000402204	0.00235009			PA2293	18.3076	1.97589	0.558377	3.53863	0.000402204	0.00235009			PA0420	4968.86	-0.755966	0.212653	-3.55494	0.000378072	0.00223407
PA2423	817.102	1.96906	0.313675	6.2774	3.44275e-10	7.22078e-09			PA2423	817.102	1.96906	0.313675	6.2774	3.44275e-10	7.22078e-09			PA0356	3330.22	-0.756233	0.182664	-4.14002	3.4727e-05	0.00027688
PA5164	6769.53	1.94666	0.278856	6.98088	2.93341e-12	8.20333e-11			PA5164	6769.53	1.94666	0.278856	6.98088	2.93341e-12	8.20333e-11			PA3586	195.802	-0.756596	0.307632	-2.45942	0.0139163	0.0470093
PA0143	2928.87	1.93283	0.134791	14.3394	1.24076e-46	1.58508e-44			PA0143	2928.87	1.93283	0.134791	14.3394	1.24076e-46	1.58508e-44			PA4691	220.52	-0.757836	0.23209	-3.26527	0.0010936	0.00553795
PA1873	68.8322	1.91737	0.302928	6.32946	2.46023e-10	5.29845e-09			PA1873	68.8322	1.91737	0.302928	6.32946	2.46023e-10	5.29845e-09			PA4728	547.472	-0.758853	0.224301	-3.38318	0.000716506	0.00387169
PA2769	131.434	1.91151	0.347192	5.50561	3.67887e-08	5.34339e-07			PA2769	131.434	1.91151	0.347192	5.50561	3.67887e-08	5.34339e-07			PA4487	703.939	-0.76035	0.218006	-3.48775	0.000487105	0.00275635
PA2477	670.752	1.90894	0.335873	5.68353	1.31942e-08	2.09505e-07			PA2477	670.752	1.90894	0.335873	5.68353	1.31942e-08	2.09505e-07			PA2277	85.1886	-0.763948	0.304931	-2.50532	0.0122341	0.0426601
PA2190	136.043	1.89248	0.402614	4.70049	2.59542e-06	2.66707e-05			PA2190	136.043	1.89248	0.402614	4.70049	2.59542e-06	2.66707e-05			PA5052	1714.6	-0.764101	0.28939	-2.64039	0.00828114	0.0309086
PA0543	411.982	1.87911	0.307726	6.10644	1.01875e-09	1.99525e-08			PA0543	411.982	1.87911	0.307726	6.10644	1.01875e-09	1.99525e-08			PA0351	334.788	-0.764538	0.172424	-4.43405	9.24792e-06	8.67822e-05
PA4613	767.067	1.87126	0.304185	6.15173	7.66414e-10	1.51691e-08			PA4613	767.067	1.87126	0.304185	6.15173	7.66414e-10	1.51691e-08			PA3948	2044.35	-0.767413	0.176206	-4.35521	1.32939e-05	0.000121111
PA1251	394.169	1.8681	0.26363	7.08606	1.37982e-12	4.04597e-11			PA1251	394.169	1.8681	0.26363	7.08606	1.37982e-12	4.04597e-11			PA4550	1210.48	-0.767796	0.211641	-3.62783	0.000285816	0.00177326
PA4677	2505.46	1.86056	0.315976	5.88829	3.90221e-09	6.76985e-08			PA4677	2505.46	1.86056	0.315976	5.88829	3.90221e-09	6.76985e-08			PA0414	2476.22	-0.770342	0.187604	-4.10621	4.02196e-05	0.000315306
PA1658	1976.38	1.85105	0.396071	4.67354	2.96048e-06	3.02012e-05			PA1658	1976.38	1.85105	0.396071	4.67354	2.96048e-06	3.02012e-05			PA3631	2331.11	-0.772536	0.201559	-3.83281	0.000126689	0.000878072
PA1404	23.648	1.84144	0.410729	4.48335	7.34788e-06	7.00041e-05			PA1404	23.648	1.84144	0.410729	4.48335	7.34788e-06	7.00041e-05			PA4727	5391.83	-0.773184	0.196691	-3.93097	8.46047e-05	0.000611376
PA1878	353.379	1.83679	0.309462	5.93542	2.93088e-09	5.21345e-08			PA1878	353.379	1.83679	0.309462	5.93542	2.93088e-09	5.21345e-08			PA4636	4514.59	-0.775377	0.197758	-3.92083	8.82442e-05	0.000635109
PA1430	6893.6	1.83483	0.258957	7.08546	1.38588e-12	4.04597e-11			PA1430	6893.6	1.83483	0.258957	7.08546	1.38588e-12	4.04597e-11			PA5414	1440.73	-0.776378	0.279538	-2.77736	0.00548017	0.0218934
PA1240	66.8829	1.81399	0.358587	5.05873	4.22064e-07	5.13511e-06			PA1240	66.8829	1.81399	0.358587	5.05873	4.22064e-07	5.13511e-06			PA1574	543.54	-0.781616	0.246624	-3.16926	0.00152826	0.0074247
PA2301	492.722	1.8138	0.320615	5.65725	1.53817e-08	2.40169e-07			PA2301	492.722	1.8138	0.320615	5.65725	1.53817e-08	2.40169e-07			PA4548	1054.6	-0.781985	0.206956	-3.77851	0.00015777	0.00106718
PA3327	7909.86	1.80783	0.484848	3.72865	0.00019251	0.00126709			PA3327	7909.86	1.80783	0.484848	3.72865	0.00019251	0.00126709			PA0213	52.2052	-0.783887	0.319434	-2.45399	0.0141281	0.0475329
PA0865	24526.6	1.80774	0.322243	5.60986	2.02487e-08	3.1013e-07			PA0865	24526.6	1.80774	0.322243	5.60986	2.02487e-08	3.1013e-07			PA2626	4908.32	-0.783935	0.192067	-4.08158	4.47307e-05	0.000344426
PA0462	660.684	1.80388	0.266635	6.76538	1.32964e-11	3.38186e-10			PA0462	660.684	1.80388	0.266635	6.76538	1.32964e-11	3.38186e-10			PA1862	535.8	-0.784903	0.200862	-3.90768	9.3187e-05	0.00066557
PA3718	136.175	1.80203	0.211056	8.53816	1.36377e-17	6.23233e-16			PA3718	136.175	1.80203	0.211056	8.53816	1.36377e-17	6.23233e-16			PA5553	15904.4	-0.787217	0.257438	-3.05788	0.00222905	0.0103123
PA0106	1537.09	1.79685	0.356621	5.03854	4.69087e-07	5.64612e-06			PA0106	1537.09	1.79685	0.356621	5.03854	4.69087e-07	5.64612e-06			PA4138	628.1	-0.788135	0.230541	-3.41863	0.000629376	0.00344471
PA1250	293.594	1.79575	0.323639	5.54862	2.8793e-08	4.28163e-07			PA1250	293.594	1.79575	0.323639	5.54862	2.8793e-08	4.28163e-07			PA1799	477.268	-0.789766	0.178345	-4.4283	9.49781e-06	8.89786e-05
PA3690	3071.42	1.78739	0.192909	9.26546	1.94239e-20	1.03001e-18			PA3690	3071.42	1.78739	0.192909	9.26546	1.94239e-20	1.03001e-18			PA4647	5490.57	-0.790196	0.18738	-4.21707	2.47494e-05	0.000207947
PA2021	595.764	1.78739	0.358309	4.9884	6.08818e-07	7.21976e-06			PA2021	595.764	1.78739	0.358309	4.9884	6.08818e-07	7.21976e-06			PA3656	47784.2	-0.792471	0.271281	-2.92122	0.00348668	0.0150296
PA4394	5631.87	1.78223	0.267543	6.66149	2.71064e-11	6.56746e-10			PA4394	5631.87	1.78223	0.267543	6.66149	2.71064e-11	6.56746e-10			PA5041	1379.84	-0.792675	0.18937	-4.18585	2.84097e-05	0.000235185
PA2708	394.128	1.77778	0.326187	5.45019	5.03157e-08	7.12405e-07			PA2708	394.128	1.77778	0.326187	5.45019	5.03157e-08	7.12405e-07			PA3203	1103.6	-0.792726	0.219601	-3.60985	0.000306374	0.00188332
PA3930	7875.41	1.77681	0.292059	6.08374	1.17411e-09	2.28363e-08			PA3930	7875.41	1.77681	0.292059	6.08374	1.17411e-09	2.28363e-08			PA5114	3986.5	-0.793543	0.205203	-3.86711	0.000110132	0.000770925
PA2478	289.995	1.76983	0.181015	9.77727	1.40955e-22	8.42881e-21			PA2478	289.995	1.76983	0.181015	9.77727	1.40955e-22	8.42881e-21			PA3440	537.076	-0.794409	0.264314	-3.00555	0.002651	0.0119689
PA4127	266.139	1.76038	0.261217	6.73914	1.59331e-11	4.01615e-10			PA4127	266.139	1.76038	0.261217	6.73914	1.59331e-11	4.01615e-10			PA0950	765.56	-0.797573	0.268319	-2.97248	0.00295402	0.0131158
PA2297	155.452	1.75824	0.264089	6.65775	2.78057e-11	6.70797e-10			PA2297	155.452	1.75824	0.264089	6.65775	2.78057e-11	6.70797e-10			PA5252	6076.19	-0.797602	0.192971	-4.13327	3.57633e-05	0.000283934
PA5111	600.741	1.75665	0.26354	6.66559	2.63609e-11	6.41447e-10			PA5111	600.741	1.75665	0.26354	6.66559	2.63609e-11	6.41447e-10			PA1492	1252.3	-0.797814	0.293305	-2.72008	0.00652654	0.0254072
PA2571	1005.11	1.75078	0.308824	5.66917	1.43492e-08	2.24671e-07			PA2571	1005.11	1.75078	0.308824	5.66917	1.43492e-08	2.24671e-07			PA3840	704.518	-0.79806	0.244179	-3.26834	0.00108179	0.00548804
PA4131	12193.2	1.74891	0.557476	3.1372	0.00170568	0.00820154			PA4131	12193.2	1.74891	0.557476	3.1372	0.00170568	0.00820154			PA0041	1516.04	-0.798786	0.228766	-3.49172	0.000479924	0.00272215
PA2483	1325.9	1.74219	0.220293	7.90854	2.60425e-15	9.89085e-14			PA2483	1325.9	1.74219	0.220293	7.90854	2.60425e-15	9.89085e-14			PA0789	7765.57	-0.799971	0.301338	-2.65473	0.00793715	0.0298826
PA0762	10319.2	1.73681	0.303189	5.72849	1.01328e-08	1.632e-07			PA0762	10319.2	1.73681	0.303189	5.72849	1.01328e-08	1.632e-07			PA2063	1036.34	-0.801791	0.259189	-3.09346	0.00197841	0.00927491
PA2717	205.822	1.73621	0.37713	4.60375	4.14946e-06	4.12087e-05			PA2717	205.822	1.73621	0.37713	4.60375	4.14946e-06	4.12087e-05			PA5464	2149.55	-0.802138	0.165368	-4.85062	1.23075e-06	1.35648e-05
PA2751	159.634	1.72291	0.418223	4.11959	3.79541e-05	0.000300903			PA2751	159.634	1.72291	0.418223	4.11959	3.79541e-05	0.000300903			PA4892	141.2	-0.806684	0.312136	-2.5844	0.00975484	0.0357211
PA1985	890.898	1.71188	0.4013	4.26584	1.99154e-05	0.000171694			PA1985	890.898	1.71188	0.4013	4.26584	1.99154e-05	0.000171694			PA5137	2335.21	-0.809321	0.243723	-3.32066	0.000898061	0.00466113
PA2326	124.338	1.70971	0.293643	5.82239	5.80113e-09	9.7048e-08			PA2326	124.338	1.70971	0.293643	5.82239	5.80113e-09	9.7048e-08			PA0408	8090.71	-0.809595	0.289746	-2.79415	0.00520364	0.0209225
PA5163	10261.7	1.70829	0.232808	7.33778	2.17158e-13	7.09679e-12			PA5163	10261.7	1.70829	0.232808	7.33778	2.17158e-13	7.09679e-12			PA0712	286.108	-0.812002	0.212745	-3.81679	0.000135197	0.000930163
PA1664	115.623	1.70141	0.360393	4.721	2.34693e-06	2.42948e-05			PA1664	115.623	1.70141	0.360393	4.721	2.34693e-06	2.42948e-05			PA0048	462.772	-0.812333	0.307511	-2.64164	0.00825067	0.0308344
PA0105	850.257	1.69957	0.305625	5.56095	2.68312e-08	4.03257e-07			PA0105	850.257	1.69957	0.305625	5.56095	2.68312e-08	4.03257e-07			PA5474	2845.72	-0.813638	0.2794	-2.9121	0.00359012	0.01544
PA4591	375.662	1.69801	0.198919	8.53617	1.38746e-17	6.28947e-16			PA4591	375.662	1.69801	0.198919	8.53617	1.38746e-17	6.28947e-16			PA5051	7056.81	-0.816186	0.190326	-4.28835	1.80006e-05	0.000158343
PA0062	170.71	1.6976	0.390903	4.34275	1.40711e-05	0.00012655			PA0062	170.71	1.6976	0.390903	4.34275	1.40711e-05	0.00012655			PA5280	2670.2	-0.817134	0.23039	-3.54675	0.000390019	0.00228841
PA5030	1313.7	1.6873	0.340601	4.95389	7.27427e-07	8.48312e-06			PA5030	1313.7	1.6873	0.340601	4.95389	7.27427e-07	8.48312e-06			PA4276	25939.1	-0.817757	0.326932	-2.50131	0.0123735	0.0430393
PA1897	94.0249	1.68231	0.266425	6.31438	2.71251e-10	5.76414e-09			PA1897	94.0249	1.68231	0.266425	6.31438	2.71251e-10	5.76414e-09			PA4327	231.338	-0.818667	0.209269	-3.91204	9.15206e-05	0.00065617
PA4519	2701.72	1.68061	0.222533	7.5522	4.27965e-14	1.48493e-12			PA4519	2701.72	1.68061	0.222533	7.5522	4.27965e-14	1.48493e-12			PA1919	103.583	-0.818975	0.291912	-2.80555	0.00502304	0.0204007
PA3298	96.217	1.6773	0.433664	3.86775	0.000109843	0.000769858			PA3298	96.217	1.6773	0.433664	3.86775	0.000109843	0.000769858			PA5192	19991.7	-0.819141	0.251756	-3.2537	0.00113911	0.00573237
PA0535	561.151	1.67698	0.267701	6.26437	3.74329e-10	7.76423e-09			PA0535	561.151	1.67698	0.267701	6.26437	3.74329e-10	7.76423e-09			PA1233	169.926	-0.819529	0.273166	-3.00011	0.00269883	0.0121361
PA1894	930.617	1.67564	0.32261	5.19401	2.05813e-07	2.57655e-06			PA1894	930.617	1.67564	0.32261	5.19401	2.05813e-07	2.57655e-06			PA0834	1311.68	-0.819657	0.291485	-2.812	0.00492344	0.0200978
PA3347	419.668	1.67058	0.262483	6.36453	1.95893e-10	4.28449e-09			PA3347	419.668	1.67058	0.262483	6.36453	1.95893e-10	4.28449e-09			PA5271	1178.35	-0.819907	0.230005	-3.56473	0.000364227	0.00216005
PA4649	1451.36	1.66232	0.499785	3.32606	0.000880823	0.00458436			PA4649	1451.36	1.66232	0.499785	3.32606	0.000880823	0.00458436			PA2619	4996.71	-0.820277	0.283683	-2.89152	0.0038338	0.0163009
PA2181	60.6891	1.65938	0.490752	3.3813	0.000721437	0.00388531			PA2181	60.6891	1.65938	0.490752	3.3813	0.000721437	0.00388531			PA4626	442.337	-0.820912	0.19722	-4.16241	3.14907e-05	0.000254324
PA5221	2454.05	1.65828	0.215007	7.71265	1.2323e-14	4.38402e-13			PA5221	2454.05	1.65828	0.215007	7.71265	1.2323e-14	4.38402e-13			PA1588	39924.4	-0.822026	0.203075	-4.0479	5.16791e-05	0.000390441
PA5297	486.858	1.64975	0.204726	8.05837	7.73179e-16	3.0823e-14			PA5297	486.858	1.64975	0.204726	8.05837	7.73179e-16	3.0823e-14			PA5118	3480.99	-0.822368	0.315535	-2.60627	0.00915348	0.0338053
PA3023	336.092	1.64092	0.308473	5.31948	1.04064e-07	1.38285e-06			PA3023	336.092	1.64092	0.308473	5.31948	1.04064e-07	1.38285e-06			PA0608	2339.96	-0.824599	0.179311	-4.5987	4.25144e-06	4.20728e-05
PA1745	676.291	1.63902	0.362051	4.52703	5.98177e-06	5.76733e-05			PA1745	676.291	1.63902	0.362051	4.52703	5.98177e-06	5.76733e-05			PA1608	795.091	-0.82611	0.203171	-4.06607	4.7812e-05	0.000365648
PA0855	798.974	1.63789	0.303785	5.39161	6.98296e-08	9.64403e-07			PA0855	798.974	1.63789	0.303785	5.39161	6.98296e-08	9.64403e-07			PA5441	5090.11	-0.828128	0.204121	-4.05705	4.96962e-05	0.000377489
PA3287	219.225	1.62765	0.296874	5.48263	4.19038e-08	6.00871e-07			PA3287	219.225	1.62765	0.296874	5.48263	4.19038e-08	6.00871e-07			PA3606	329.711	-0.831539	0.199965	-4.15843	3.20443e-05	0.000258053
PA5546	3543.89	1.61491	0.234189	6.89576	5.35764e-12	1.42726e-10			PA5546	3543.89	1.61491	0.234189	6.89576	5.35764e-12	1.42726e-10			PA2042	9098.42	-0.83248	0.33673	-2.47225	0.0134266	0.0457401
PA1355	36.9872	1.61372	0.499929	3.2279	0.00124704	0.00619772			PA1355	36.9872	1.61372	0.499929	3.2279	0.00124704	0.00619772			PA2789	459.47	-0.833142	0.157802	-5.27966	1.29423e-07	1.68399e-06
PA5061	1170.93	1.61099	0.306955	5.2483	1.53506e-07	1.98358e-06			PA5061	1170.93	1.61099	0.306955	5.2483	1.53506e-07	1.98358e-06			PA0609	3523.79	-0.833348	0.148262	-5.62078	1.90093e-08	2.92743e-07
PA2482	962.468	1.60195	0.23517	6.8119	9.63205e-12	2.48357e-10			PA2482	962.468	1.60195	0.23517	6.8119	9.63205e-12	2.48357e-10			PA5437	1108.61	-0.833492	0.182276	-4.57269	4.81513e-06	4.7071e-05
PA4625	3640.04	1.60183	0.283388	5.65242	1.58204e-08	2.45653e-07			PA4625	3640.04	1.60183	0.283388	5.65242	1.58204e-08	2.45653e-07			PA2627	1577.28	-0.83452	0.178816	-4.66691	3.05759e-06	3.11354e-05
PA4623	1048.7	1.59407	0.260298	6.12401	9.12489e-10	1.79339e-08			PA4623	1048.7	1.59407	0.260298	6.12401	9.12489e-10	1.79339e-08			PA5367	1650.43	-0.834842	0.29731	-2.80799	0.00498524	0.0202911
PA0480	89.1258	1.59022	0.26613	5.97533	2.29621e-09	4.20423e-08			PA0480	89.1258	1.59022	0.26613	5.97533	2.29621e-09	4.20423e-08			PA3435	382.816	-0.836857	0.229747	-3.64251	0.000269991	0.00169
PA0229	481.528	1.58946	0.298204	5.33011	9.81547e-08	1.31364e-06			PA0229	481.528	1.58946	0.298204	5.33011	9.81547e-08	1.31364e-06			PA5479	8635.71	-0.83834	0.318346	-2.63342	0.00845293	0.0314662
PA2188	84.8077	1.5887	0.300873	5.28031	1.28963e-07	1.6819e-06			PA2188	84.8077	1.5887	0.300873	5.28031	1.28963e-07	1.6819e-06			PA0391	3791.31	-0.839188	0.23373	-3.59041	0.000330153	0.00200626
PA2071	2099.77	1.58235	0.27443	5.76593	8.12076e-09	1.32694e-07			PA2071	2099.77	1.58235	0.27443	5.76593	8.12076e-09	1.32694e-07			PA2019	975.116	-0.839711	0.320001	-2.62409	0.00868819	0.0322565
PA3229	7474.57	1.57681	0.303644	5.19296	2.06982e-07	2.58543e-06			PA3229	7474.57	1.57681	0.303644	5.19296	2.06982e-07	2.58543e-06			PA0406	913.899	-0.840706	0.176759	-4.75623	1.97241e-06	2.0801e-05
PA5056	2066.66	1.57563	0.190996	8.24954	1.59004e-16	6.62044e-15			PA5056	2066.66	1.57563	0.190996	8.24954	1.59004e-16	6.62044e-15			PA0445	577.782	-0.84075	0.225627	-3.72628	0.000194328	0.00127756
PA0107	90.6349	1.57227	0.405275	3.87952	0.000104664	0.000736314			PA0107	90.6349	1.57227	0.405275	3.87952	0.000104664	0.000736314			PA3993	567.209	-0.842016	0.230301	-3.65615	0.00025603	0.00162249
PA1248	503.59	1.56627	0.408639	3.83291	0.000126637	0.000878072			PA1248	503.59	1.56627	0.408639	3.83291	0.000126637	0.000878072			PA5428	651.082	-0.843713	0.276473	-3.0517	0.00227549	0.0104673
PA5100	5788.53	1.56077	0.470681	3.31598	0.000913235	0.00473551			PA5100	5788.53	1.56077	0.470681	3.31598	0.000913235	0.00473551			PA2010	415.73	-0.844644	0.29418	-2.87118	0.00408936	0.017154
PA1896	186.599	1.5487	0.237229	6.52828	6.65275e-11	1.52633e-09			PA1896	186.599	1.5487	0.237229	6.52828	6.65275e-11	1.52633e-09			PA0331	1801.92	-0.84824	0.238727	-3.55318	0.000380603	0.00224488
PA4311	649.65	1.54426	0.348068	4.43666	9.13671e-06	8.5882e-05			PA4311	649.65	1.54426	0.348068	4.43666	9.13671e-06	8.5882e-05			PA4865	589.519	-0.851449	0.285224	-2.9852	0.00283397	0.0126628
PA2434	46.8441	1.54397	0.422456	3.65475	0.000257433	0.00162584			PA2434	46.8441	1.54397	0.422456	3.65475	0.000257433	0.00162584			PA1070	1506.12	-0.851671	0.340533	-2.501	0.0123844	0.0430505
PA1662	784.188	1.54042	0.432284	3.56345	0.000366019	0.00216796			PA1662	784.188	1.54042	0.432284	3.56345	0.000366019	0.00216796			PA5043	1846.37	-0.854202	0.186992	-4.56813	4.92091e-06	4.80216e-05
PA1931	262.659	1.53888	0.502939	3.05977	0.00221508	0.0102646			PA1931	262.659	1.53888	0.502939	3.05977	0.00221508	0.0102646			PA0677	68.6518	-0.854401	0.335013	-2.55035	0.0107615	0.0387759
PA0764	1928.1	1.53803	0.282882	5.437	5.41859e-08	7.65273e-07			PA0764	1928.1	1.53803	0.282882	5.437	5.41859e-08	7.65273e-07			PA0311	281.402	-0.854446	0.307915	-2.77495	0.00552107	0.022038
PA1895	209.189	1.53516	0.286209	5.36377	8.15017e-08	1.11194e-06			PA1895	209.189	1.53516	0.286209	5.36377	8.15017e-08	1.11194e-06			PA1009	2820.13	-0.856207	0.246675	-3.47099	0.000518544	0.00291182
PA0058	92.5682	1.53261	0.351071	4.36553	1.26812e-05	0.000116283			PA0058	92.5682	1.53261	0.351071	4.36553	1.26812e-05	0.000116283			PA3732	1468.81	-0.860494	0.244834	-3.5146	0.000440413	0.00253644
PA2174	53.8519	1.53154	0.450594	3.39893	0.000676492	0.00366969			PA2174	53.8519	1.53154	0.450594	3.39893	0.000676492	0.00366969			PA3271	3317.51	-0.861504	0.187189	-4.60231	4.17831e-06	4.1422e-05
PA2476	414.176	1.52997	0.296293	5.16371	2.42099e-07	3.00406e-06			PA2476	414.176	1.52997	0.296293	5.16371	2.42099e-07	3.00406e-06			PA3480	6863.72	-0.861708	0.208389	-4.1351	3.54804e-05	0.00028243
PA3194	3720.67	1.52541	0.421794	3.61648	0.000298638	0.00184183			PA3194	3720.67	1.52541	0.421794	3.61648	0.000298638	0.00184183			PA0602	355.461	-0.865716	0.285992	-3.02707	0.00246941	0.0112484
PA2177	456.711	1.5234	0.322284	4.7269	2.27978e-06	2.36869e-05			PA2177	456.711	1.5234	0.322284	4.7269	2.27978e-06	2.36869e-05			PA3434	578.539	-0.867143	0.219441	-3.95159	7.76328e-05	0.000569147
PA2295	38.6832	1.51878	0.405677	3.74382	0.000181246	0.00120566			PA2295	38.6832	1.51878	0.405677	3.74382	0.000181246	0.00120566			PA0655	2229.57	-0.867749	0.178547	-4.86006	1.17352e-06	1.29849e-05
PA5162	5370.58	1.51495	0.27487	5.51152	3.55747e-08	5.1939e-07			PA5162	5370.58	1.51495	0.27487	5.51152	3.55747e-08	5.1939e-07			PA4317	7657.51	-0.867868	0.236727	-3.66611	0.000246265	0.00156945
PA2298	230.54	1.50685	0.31926	4.71981	2.36069e-06	2.43923e-05			PA2298	230.54	1.50685	0.31926	4.71981	2.36069e-06	2.43923e-05			PA1550	4202.27	-0.868315	0.259852	-3.34157	0.000833053	0.00438856
PA4648	1759.04	1.50561	0.461752	3.26064	0.00111163	0.00561911			PA4648	1759.04	1.50561	0.461752	3.26064	0.00111163	0.00561911			PA3263	4502.39	-0.871652	0.254845	-3.42033	0.00062546	0.00342662
PA0853	1148.45	1.50509	0.2418	6.22454	4.82966e-10	9.80055e-09			PA0853	1148.45	1.50509	0.2418	6.22454	4.82966e-10	9.80055e-09			PA0126	225.522	-0.871707	0.343104	-2.54065	0.0110646	0.0395639
PA1247	305.236	1.50281	0.45133	3.32974	0.000869262	0.00453258			PA1247	305.236	1.50281	0.45133	3.32974	0.000869262	0.00453258			PA3823	8201.22	-0.872369	0.236835	-3.68345	0.000230097	0.00147445
PA2777	361.155	1.4995	0.31979	4.68903	2.74504e-06	2.81567e-05			PA2777	361.155	1.4995	0.31979	4.68903	2.74504e-06	2.81567e-05			PA4669	16087.1	-0.877618	0.253638	-3.46013	0.000539924	0.00302282
PA1239	85.1125	1.4965	0.273018	5.48134	4.22121e-08	6.03751e-07			PA1239	85.1125	1.4965	0.273018	5.48134	4.22121e-08	6.03751e-07			PA4021	1483.39	-0.878995	0.184198	-4.77201	1.82393e-06	1.93806e-05
PA0108	1779.78	1.49641	0.35978	4.15923	3.19326e-05	0.000257522			PA0108	1779.78	1.49641	0.35978	4.15923	3.19326e-05	0.000257522			PA4797	572.876	-0.882836	0.223418	-3.9515	7.76616e-05	0.000569147
PA5182	238.113	1.49449	0.278683	5.36268	8.19942e-08	1.11595e-06			PA5182	238.113	1.49449	0.278683	5.36268	8.19942e-08	1.11595e-06			PA1964	5234.27	-0.88346	0.253873	-3.47993	0.000501548	0.0028192
PA5099	1090.94	1.49441	0.45902	3.25566	0.00113128	0.00570819			PA5099	1090.94	1.49441	0.45902	3.25566	0.00113128	0.00570819			PA1396	710.471	-0.88348	0.239866	-3.68322	0.000230309	0.00147445
PA0315	904.998	1.49385	0.311847	4.79033	1.66507e-06	1.78273e-05			PA0315	904.998	1.49385	0.311847	4.79033	1.66507e-06	1.78273e-05			PA2536	1664.54	-0.884619	0.168543	-5.24864	1.5323e-07	1.98358e-06
PA3182	265.404	1.48954	0.215239	6.92042	4.50316e-12	1.21694e-10			PA3182	265.404	1.48954	0.215239	6.92042	4.50316e-12	1.21694e-10			PA4627	1877.63	-0.88641	0.244986	-3.61821	0.000296645	0.00183235
PA1663	785.26	1.48919	0.326054	4.56732	4.94006e-06	4.81249e-05			PA1663	785.26	1.48919	0.326054	4.56732	4.94006e-06	4.81249e-05			PA0615	4568.33	-0.89105	0.263216	-3.38524	0.000711172	0.00384745
PA5498	6042.55	1.4845	0.210446	7.05406	1.73769e-12	4.98344e-11			PA5498	6042.55	1.4845	0.210446	7.05406	1.73769e-12	4.98344e-11			PA4530	377.995	-0.893261	0.205545	-4.34582	1.38757e-05	0.000125395
PA3346	2426.01	1.48089	0.215775	6.86314	6.7365e-12	1.78612e-10			PA3346	2426.01	1.48089	0.215775	6.86314	6.7365e-12	1.78612e-10			PA0818	39.2344	-0.893781	0.365124	-2.44788	0.0143698	0.0482639
PA2345	457.074	1.47006	0.20754	7.08327	1.40794e-12	4.07939e-11			PA2345	457.074	1.47006	0.20754	7.08327	1.40794e-12	4.07939e-11			PA3472	2960.94	-0.896544	0.249331	-3.59579	0.000323406	0.00196952
PA0572	2547.35	1.46974	0.281919	5.21335	1.85458e-07	2.3585e-06			PA0572	2547.35	1.46974	0.281919	5.21335	1.85458e-07	2.3585e-06			PA4668	625.746	-0.897973	0.215724	-4.16259	3.14654e-05	0.000254324
PA2291	714.181	1.46843	0.337088	4.35621	1.32335e-05	0.000120756			PA2291	714.181	1.46843	0.337088	4.35621	1.32335e-05	0.000120756			PA3975	6666.35	-0.90193	0.29036	-3.10625	0.00189478	0.00896147
PA4337	586.02	1.4673	0.360803	4.06675	4.76724e-05	0.000365077			PA4337	586.02	1.4673	0.360803	4.06675	4.76724e-05	0.000365077			PA1161	1834.78	-0.903455	0.268713	-3.36216	0.000773355	0.0041165
PA0905	34507.5	1.46494	0.560726	2.61257	0.00898631	0.0332343			PA0905	34507.5	1.46494	0.560726	2.61257	0.00898631	0.0332343			PA5296	5571.82	-0.90353	0.240422	-3.7581	0.000171206	0.00114839
PA1353	369.63	1.4634	0.357402	4.09455	4.22986e-05	0.000330064			PA1353	369.63	1.4634	0.357402	4.09455	4.22986e-05	0.000330064			PA4569	14084.9	-0.903854	0.213915	-4.2253	2.38624e-05	0.000202004
PA3581	143.801	1.46328	0.312997	4.67505	2.93881e-06	3.00346e-05			PA3581	143.801	1.46328	0.312997	4.67505	2.93881e-06	3.00346e-05			PA5069	724.543	-0.905114	0.252821	-3.58006	0.000343512	0.00206511
PA4785	623.672	1.45885	0.243896	5.98143	2.21186e-09	4.10197e-08			PA4785	623.672	1.45885	0.243896	5.98143	2.21186e-09	4.10197e-08			PA5063	5183.04	-0.905542	0.165158	-5.48288	4.18464e-08	6.00871e-07
PA3475	1078.32	1.45685	0.223223	6.52643	6.73549e-11	1.53903e-09			PA3475	1078.32	1.45685	0.223223	6.52643	6.73549e-11	1.53903e-09			PA3729	6805.61	-0.911366	0.351004	-2.59645	0.00941917	0.0347181
PA4116	459.677	1.45179	0.30616	4.74193	2.11694e-06	2.22417e-05			PA4116	459.677	1.45179	0.30616	4.74193	2.11694e-06	2.22417e-05			PA1506	29.325	-0.91148	0.366897	-2.48429	0.0129808	0.0444683
PA3719	41.6226	1.45104	0.434491	3.33964	0.000838883	0.004411			PA3719	41.6226	1.45104	0.434491	3.33964	0.000838883	0.004411			PA4588	3091.26	-0.913182	0.361532	-2.52587	0.0115413	0.0409813
PA4869	469.597	1.44794	0.173645	8.3385	7.52373e-17	3.15604e-15			PA4869	469.597	1.44794	0.173645	8.3385	7.52373e-17	3.15604e-15			PA2983	1218.69	-0.914093	0.179584	-5.09004	3.57979e-07	4.39344e-06
PA3909	224.985	1.43992	0.203843	7.06387	1.61928e-12	4.66768e-11			PA3909	224.985	1.43992	0.203843	7.06387	1.61928e-12	4.66768e-11			PA4386	17047.5	-0.91682	0.338221	-2.71072	0.00671381	0.0260444
PA4925	1583.06	1.43982	0.332833	4.32597	1.51861e-05	0.000135279			PA4925	1583.06	1.43982	0.332833	4.32597	1.51861e-05	0.000135279			PA1195	90.9962	-0.91848	0.215231	-4.26742	1.97746e-05	0.000170742
PA1168	21.6784	1.43553	0.506799	2.83255	0.00461785	0.019086			PA1168	21.6784	1.43553	0.506799	2.83255	0.00461785	0.019086			PA2575	991.883	-0.91977	0.244083	-3.76826	0.000164387	0.00110927
PA1665	484.563	1.43545	0.335409	4.27971	1.87136e-05	0.000163337			PA1665	484.563	1.43545	0.335409	4.27971	1.87136e-05	0.000163337			PA0182	458.502	-0.920719	0.321866	-2.86056	0.00422892	0.017621
PA1605	215.722	1.42891	0.298904	4.78049	1.74868e-06	1.86515e-05			PA1605	215.722	1.42891	0.298904	4.78049	1.74868e-06	1.86515e-05			PA0092	326.116	-0.924115	0.346043	-2.67052	0.00757336	0.0288805
PA0061	773.62	1.42776	0.208424	6.85023	7.37309e-12	1.93664e-10			PA0061	773.62	1.42776	0.208424	6.85023	7.37309e-12	1.93664e-10			PA4762	593.172	-0.924826	0.296445	-3.11972	0.00181021	0.00861576
PA3923	12227.4	1.42436	0.306203	4.65169	3.2923e-06	3.32842e-05			PA3923	12227.4	1.42436	0.306203	4.65169	3.2923e-06	3.32842e-05			PA2679	232.751	-0.926004	0.375447	-2.4664	0.0136477	0.0462411
PA2355	12.3698	1.42374	0.497309	2.8629	0.00419788	0.0175307			PA2355	12.3698	1.42374	0.497309	2.8629	0.00419788	0.0175307			PA5281	309.225	-0.927482	0.297441	-3.1182	0.00181958	0.00864571
PA2144	418.948	1.42295	0.314777	4.52049	6.16963e-06	5.93827e-05			PA2144	418.948	1.42295	0.314777	4.52049	6.16963e-06	5.93827e-05			PA4044	12676.6	-0.929541	0.228462	-4.06868	4.72801e-05	0.000362566
PA5023	1068.47	1.41749	0.299204	4.73754	2.1633e-06	2.26702e-05			PA5023	1068.47	1.41749	0.299204	4.73754	2.1633e-06	2.26702e-05			PA3206	281.162	-0.930798	0.289886	-3.21091	0.00132316	0.00655283
PA3813	1181.4	1.41714	0.358276	3.95543	7.63986e-05	0.000561355			PA3813	1181.4	1.41714	0.358276	3.95543	7.63986e-05	0.000561355			PA5248	3612.16	-0.93106	0.206654	-4.5054	6.62465e-06	6.35447e-05
PA2886	967.286	1.41599	0.224708	6.30144	2.94902e-10	6.23175e-09			PA2886	967.286	1.41599	0.224708	6.30144	2.94902e-10	6.23175e-09			PA2319	585.663	-0.931615	0.224732	-4.14544	3.39157e-05	0.000271567
PA1356	455.089	1.41455	0.353619	4.00022	6.32847e-05	0.000473036			PA1356	455.089	1.41455	0.353619	4.00022	6.32847e-05	0.000473036			PA5555	32215.5	-0.933002	0.338833	-2.75358	0.00589478	0.0233014
PA3459	1345.1	1.40268	0.370604	3.78484	0.000153806	0.00104413			PA3459	1345.1	1.40268	0.370604	3.78484	0.000153806	0.00104413			PA0390	7673.53	-0.93645	0.239953	-3.90264	9.5149e-05	0.000676386
PA2887	276.239	1.40222	0.264793	5.29552	1.18676e-07	1.5659e-06			PA2887	276.239	1.40222	0.264793	5.29552	1.18676e-07	1.5659e-06			PA2829	517.123	-0.943014	0.325193	-2.89986	0.0037333	0.0159474
PA5492.1	17723.3	1.39932	0.354644	3.94569	7.95708e-05	0.000580867			PA5492.1	17723.3	1.39932	0.354644	3.94569	7.95708e-05	0.000580867			PA0607	1346	-0.947274	0.251844	-3.76135	0.000169001	0.00113631
PA2532	7309.11	1.39323	0.242151	5.75358	8.7374e-09	1.41945e-07			PA2532	7309.11	1.39323	0.242151	5.75358	8.7374e-09	1.41945e-07			PA3818	9518.12	-0.947692	0.374232	-2.53237	0.0113296	0.0403827
PA1852	11760.2	1.38901	0.319922	4.34171	1.41379e-05	0.000126947			PA1852	11760.2	1.38901	0.319922	4.34171	1.41379e-05	0.000126947			PA0097	184.028	-0.949745	0.372253	-2.55134	0.0107309	0.0386903
PA5157	165.937	1.38335	0.345982	3.99835	6.37867e-05	0.000476155			PA5157	165.937	1.38335	0.345982	3.99835	6.37867e-05	0.000476155			PA0025	1374.59	-0.949913	0.310596	-3.05836	0.00222554	0.0103046
PA2142	248.55	1.37788	0.514472	2.67824	0.00740104	0.0283387			PA2142	248.55	1.37788	0.514472	2.67824	0.00740104	0.0283387			PA5558	81247.6	-0.950487	0.365023	-2.60391	0.00921677	0.0340167
PA3104	1191.68	1.37219	0.201162	6.82132	9.02065e-12	2.33664e-10			PA3104	1191.68	1.37219	0.201162	6.82132	9.02065e-12	2.33664e-10			PA4893	204.609	-0.952093	0.390177	-2.44016	0.0146808	0.048961
PA0110	62.9079	1.36888	0.433607	3.15695	0.00159428	0.00770546			PA0110	62.9079	1.36888	0.433607	3.15695	0.00159428	0.00770546			PA3694	678.504	-0.952454	0.216905	-4.3911	1.12777e-05	0.000104607
PA4594	1867.13	1.36425	0.257123	5.30584	1.12154e-07	1.48333e-06			PA4594	1867.13	1.36425	0.257123	5.30584	1.12154e-07	1.48333e-06			PA4670	88650	-0.954912	0.283468	-3.36868	0.000755293	0.00403181
PA5180	474.597	1.36308	0.391391	3.48266	0.000496451	0.00279895			PA5180	474.597	1.36308	0.391391	3.48266	0.000496451	0.00279895			PA4318	918.994	-0.957453	0.208523	-4.59159	4.39885e-06	4.32271e-05
PA2562	774.868	1.3623	0.288115	4.72834	2.26363e-06	2.35628e-05			PA2562	774.868	1.3623	0.288115	4.72834	2.26363e-06	2.35628e-05			PA4389	2391.42	-0.958107	0.138098	-6.93785	3.98112e-12	1.08631e-10
PA3103	1512.04	1.36178	0.146227	9.31277	1.24536e-20	6.73091e-19			PA3103	1512.04	1.36178	0.146227	9.31277	1.24536e-20	6.73091e-19			PA3728	4206.89	-0.963378	0.297256	-3.2409	0.00119151	0.00595491
PA3986	130.171	1.36026	0.384763	3.53532	0.000407275	0.00237725			PA3986	130.171	1.36026	0.384763	3.53532	0.000407275	0.00237725			PA5204	5505.97	-0.966931	0.385248	-2.50989	0.0120769	0.0423333
PA3723	1929.79	1.3601	0.304459	4.46726	7.92285e-06	7.52269e-05			PA3723	1929.79	1.3601	0.304459	4.46726	7.92285e-06	7.52269e-05			PA0170	3806.03	-0.966999	0.348937	-2.77127	0.00558376	0.0222266
PA1666	320.613	1.36009	0.273088	4.98041	6.34508e-07	7.49279e-06			PA1666	320.613	1.36009	0.273088	4.98041	6.34508e-07	7.49279e-06			PA4372	2498.41	-0.967083	0.318834	-3.03318	0.00241988	0.0110497
PA1930	1081.63	1.35203	0.320973	4.21228	2.52808e-05	0.000211179			PA1930	1081.63	1.35203	0.320973	4.21228	2.52808e-05	0.000211179			PA2969	8163.77	-0.967772	0.318716	-3.03647	0.00239362	0.0109565
PA1048	4646	1.35068	0.226513	5.96291	2.47788e-09	4.46416e-08			PA1048	4646	1.35068	0.226513	5.96291	2.47788e-09	4.46416e-08			PA5289	257.747	-0.968305	0.280775	-3.44869	0.000563313	0.00312575
PA2299	249.878	1.34753	0.332785	4.04925	5.13826e-05	0.000388724			PA2299	249.878	1.34753	0.332785	4.04925	5.13826e-05	0.000388724			PA5404	305.948	-0.97057	0.294229	-3.29869	0.000971388	0.00499558
PA4345	788.993	1.34647	0.276302	4.8732	1.09807e-06	1.22953e-05			PA4345	788.993	1.34647	0.276302	4.8732	1.09807e-06	1.22953e-05			PA1162	2799.64	-0.971811	0.289884	-3.35241	0.000801117	0.0042362
PA3904	4510.94	1.34374	0.380218	3.53414	0.000409097	0.00238541			PA3904	4510.94	1.34374	0.380218	3.53414	0.000409097	0.00238541			PA5243	5742.19	-0.973703	0.180368	-5.39841	6.72337e-08	9.30839e-07
PA1872	1101.13	1.34054	0.197894	6.77404	1.25236e-11	3.19978e-10			PA1872	1101.13	1.34054	0.197894	6.77404	1.25236e-11	3.19978e-10			PA3663	855.007	-0.974482	0.257366	-3.78637	0.000152863	0.00103899
PA1002	2906.55	1.33419	0.413304	3.22811	0.0012461	0.00619772			PA1002	2906.55	1.33419	0.413304	3.22811	0.0012461	0.00619772			PA0198	120.215	-0.974632	0.344048	-2.83283	0.00461374	0.019083
PA2245	104.978	1.33313	0.276821	4.81587	1.46559e-06	1.5873e-05			PA2245	104.978	1.33313	0.276821	4.81587	1.46559e-06	1.5873e-05			PA1699	119.692	-0.976886	0.366409	-2.66611	0.00767347	0.0291633
PA2081	1680	1.33142	0.277165	4.80372	1.55746e-06	1.6771e-05			PA2081	1680	1.33142	0.277165	4.80372	1.55746e-06	1.6771e-05			PA0172	3811.73	-0.979318	0.389564	-2.51388	0.0119411	0.0420293
PA0236	229.701	1.33094	0.203217	6.54936	5.77858e-11	1.34221e-09			PA0236	229.701	1.33094	0.203217	6.54936	5.77858e-11	1.34221e-09			PA5554	67854.6	-0.981072	0.235043	-4.17401	2.99282e-05	0.000245586
PA2182	75.6562	1.33021	0.433074	3.07155	0.00212952	0.0099254			PA2182	75.6562	1.33021	0.433074	3.07155	0.00212952	0.0099254			PA1549	3244.02	-0.984107	0.274223	-3.58871	0.000332317	0.00201723
PA3404	119.573	1.32802	0.462032	2.87429	0.00404935	0.017037			PA3404	119.573	1.32802	0.462032	2.87429	0.00404935	0.017037			PA2369	1688.91	-0.987218	0.394848	-2.50025	0.0124105	0.0430881
PA0112	188.902	1.32619	0.435468	3.04544	0.00232341	0.0106611			PA0112	188.902	1.32619	0.435468	3.04544	0.00232341	0.0106611			PA1006	317.347	-0.987275	0.331052	-2.98224	0.00286151	0.0127554
PA4624	808.543	1.32427	0.330786	4.00341	6.24368e-05	0.00046732			PA4624	808.543	1.32427	0.330786	4.00341	6.24368e-05	0.00046732			PA4864	2446.6	-0.987923	0.271826	-3.63439	0.000278634	0.00173252
PA2196	674.951	1.32246	0.308435	4.28763	1.80587e-05	0.000158606			PA2196	674.951	1.32246	0.308435	4.28763	1.80587e-05	0.000158606			PA0936	13494.5	-0.989363	0.20338	-4.86459	1.14692e-06	1.27913e-05
PA2378	1472.9	1.32142	0.151603	8.71634	2.87336e-18	1.39234e-16			PA2378	1472.9	1.32142	0.151603	8.71634	2.87336e-18	1.39234e-16			PA3000	7774.72	-0.989595	0.258532	-3.82774	0.000129325	0.000891949
PA1408	721.714	1.31278	0.323181	4.06205	4.86435e-05	0.000370495			PA1408	721.714	1.31278	0.323181	4.06205	4.86435e-05	0.000370495			PA0080	424.234	-0.99156	0.271349	-3.65418	0.000258005	0.00162584
PA4121	19.7458	1.31155	0.429533	3.05342	0.00226246	0.010424			PA4121	19.7458	1.31155	0.429533	3.05342	0.00226246	0.010424			PA2623	41652.1	-0.992101	0.2475	-4.00849	6.11077e-05	0.000457982
PA2915	585.683	1.31143	0.253258	5.17823	2.24e-07	2.78563e-06			PA2915	585.683	1.31143	0.253258	5.17823	2.24e-07	2.78563e-06			PA0077	1820.81	-0.994325	0.387325	-2.56716	0.0102535	0.0372077
PA3922	5638.81	1.30932	0.285037	4.5935	4.3587e-06	4.29077e-05			PA3922	5638.81	1.30932	0.285037	4.5935	4.3587e-06	4.29077e-05			PA1332	508.113	-0.999954	0.242948	-4.11592	3.85639e-05	0.000303596
PA2138	116.695	1.30565	0.387423	3.37009	0.000751443	0.0040163			PA2138	116.695	1.30565	0.387423	3.37009	0.000751443	0.0040163			PA0299	3451.03	-1.00088	0.151348	-6.61306	3.76459e-11	8.81699e-10
PA1129	170.527	1.30497	0.227324	5.74055	9.43701e-09	1.52869e-07			PA1129	170.527	1.30497	0.227324	5.74055	9.43701e-09	1.52869e-07			PA1282	376.249	-1.00315	0.266813	-3.75973	0.000170094	0.00114229
PA3928	357.43	1.30391	0.383442	3.40054	0.000672533	0.00365247			PA3928	357.43	1.30391	0.383442	3.40054	0.000672533	0.00365247			PA3082	1158.75	-1.00481	0.189345	-5.30677	1.11583e-07	1.47926e-06
PA1524	337.617	1.30276	0.312648	4.16687	3.08817e-05	0.000250485			PA1524	337.617	1.30276	0.312648	4.16687	3.08817e-05	0.000250485			PA0969	15691.1	-1.00545	0.319044	-3.15144	0.0016247	0.00783898
PA3811	7952.03	1.30144	0.412139	3.15777	0.0015898	0.00769347			PA3811	7952.03	1.30144	0.412139	3.15777	0.0015898	0.00769347			PA0079	1118.07	-1.01036	0.357371	-2.82721	0.00469559	0.0193362
PA1246	956.083	1.2994	0.508992	2.55289	0.0106832	0.0385431			PA1246	956.083	1.2994	0.508992	2.55289	0.0106832	0.0385431			PA5276	3384.83	-1.01445	0.217447	-4.66527	3.08216e-06	3.13288e-05
PA0854	1858.29	1.29917	0.222773	5.83182	5.48264e-09	9.25464e-08			PA0854	1858.29	1.29917	0.222773	5.83182	5.48264e-09	9.25464e-08			PA3360	127.562	-1.01638	0.316609	-3.2102	0.00132641	0.00656316
PA5060	4934.14	1.29496	0.248562	5.20983	1.89014e-07	2.3929e-06			PA5060	4934.14	1.29496	0.248562	5.20983	1.89014e-07	2.3929e-06			PA5462	832.51	-1.01858	0.314297	-3.24083	0.00119183	0.00595491
PA2664	159.666	1.28955	0.228115	5.65306	1.57619e-08	2.45423e-07			PA2664	159.666	1.28955	0.228115	5.65306	1.57619e-08	2.45423e-07			PA5298	6976.75	-1.02024	0.23993	-4.25225	2.11636e-05	0.000181342
PA2422	42.3613	1.28916	0.498997	2.5835	0.00978035	0.0357912			PA2422	42.3613	1.28916	0.498997	2.5835	0.00978035	0.0357912			PA1639	578.04	-1.02233	0.141094	-7.24578	4.2995e-13	1.381e-11
PA3622	22958.7	1.28624	0.215205	5.97681	2.27543e-09	4.17981e-08			PA3622	22958.7	1.28624	0.215205	5.97681	2.27543e-09	4.17981e-08			PA3388	201.54	-1.02415	0.265333	-3.85985	0.000113457	0.000791246
PA3908	1424.46	1.28463	0.513744	2.50052	0.0124011	0.0430819			PA3908	1424.46	1.28463	0.513744	2.50052	0.0124011	0.0430819			PA3173	4839.94	-1.02501	0.219908	-4.66109	3.14546e-06	3.19145e-05
PA5057	1363.31	1.28229	0.179924	7.12683	1.02708e-12	3.10388e-11			PA5057	1363.31	1.28229	0.179924	7.12683	1.02708e-12	3.10388e-11			PA4491	2648.96	-1.02994	0.244511	-4.21225	2.52844e-05	0.000211179
PA4638	5384.93	1.27711	0.390567	3.26988	0.00107592	0.00546319			PA4638	5384.93	1.27711	0.390567	3.26988	0.00107592	0.00546319			PA4564	860.26	-1.03088	0.310007	-3.32534	0.000883095	0.00459193
PA3812	3662.18	1.27286	0.386335	3.29471	0.000985238	0.00505294			PA3812	3662.18	1.27286	0.386335	3.29471	0.000985238	0.00505294			PA1073	5563.05	-1.03246	0.345363	-2.9895	0.00279439	0.0125058
PA5424	2514.77	1.26885	0.214907	5.90418	3.544e-09	6.24477e-08			PA5424	2514.77	1.26885	0.214907	5.90418	3.544e-09	6.24477e-08			PA3722	2008.4	-1.03871	0.21343	-4.86672	1.13465e-06	1.26796e-05
PA2020	610.619	1.26419	0.319973	3.95093	7.78496e-05	0.000569782			PA2020	610.619	1.26419	0.319973	3.95093	7.78496e-05	0.000569782			PA5128	7985.55	-1.03998	0.273416	-3.80364	0.000142584	0.000978591
PA1668	764.121	1.26148	0.257182	4.90502	9.34174e-07	1.06081e-05			PA1668	764.121	1.26148	0.257182	4.90502	9.34174e-07	1.06081e-05			PA0096	59.1374	-1.04287	0.379804	-2.7458	0.00603637	0.0236944
PA2244	308.816	1.25811	0.263554	4.77363	1.80937e-06	1.92622e-05			PA2244	308.816	1.25811	0.263554	4.77363	1.80937e-06	1.92622e-05			PA4863	1022.97	-1.0448	0.244555	-4.27225	1.93512e-05	0.000168119
PA4154	71.3008	1.24993	0.377395	3.312	0.000926319	0.0047901			PA4154	71.3008	1.24993	0.377395	3.312	0.000926319	0.0047901			PA4891	2443.69	-1.04823	0.289091	-3.62597	0.000287883	0.00178411
PA2263	41.6813	1.24755	0.407457	3.06181	0.00220004	0.0102118			PA2263	41.6813	1.24755	0.407457	3.06181	0.00220004	0.0102118			PA3217	2173.56	-1.04915	0.215757	-4.86266	1.15821e-06	1.28916e-05
PA0027	871.262	1.24302	0.225558	5.51086	3.57089e-08	5.19999e-07			PA0027	871.262	1.24302	0.225558	5.51086	3.57089e-08	5.19999e-07			PA3662	593.395	-1.0519	0.325474	-3.23191	0.00122966	0.00612758
PA1776	18418.8	1.24261	0.297116	4.18222	2.88673e-05	0.000238272			PA1776	18418.8	1.24261	0.297116	4.18222	2.88673e-05	0.000238272			PA0018	618.134	-1.05235	0.222546	-4.72867	2.25998e-06	2.35628e-05
PA4651	1148.94	1.24168	0.429802	2.88895	0.00386529	0.01641			PA4651	1148.94	1.24168	0.429802	2.88895	0.00386529	0.01641			PA0413	21207.8	-1.05242	0.189509	-5.55339	2.80175e-08	4.18847e-07
PA5031	72.3771	1.23811	0.430942	2.87304	0.00406544	0.0170919			PA5031	72.3771	1.23811	0.430942	2.87304	0.00406544	0.0170919			PA1790	1373.33	-1.05247	0.244035	-4.31278	1.61211e-05	0.000142703
PA1127	721.422	1.23645	0.235746	5.24482	1.56431e-07	2.01675e-06			PA1127	721.422	1.23645	0.235746	5.24482	1.56431e-07	2.01675e-06			PA1547	304.999	-1.05329	0.285844	-3.68485	0.000228834	0.00146835
PA1840	593.49	1.23446	0.28755	4.29305	1.76238e-05	0.000155271			PA1840	593.49	1.23446	0.28755	4.29305	1.76238e-05	0.000155271			PA0078	563.865	-1.05585	0.384192	-2.74824	0.00599157	0.023601
PA4377	518.637	1.23419	0.357765	3.44972	0.000561166	0.00311691			PA4377	518.637	1.23419	0.357765	3.44972	0.000561166	0.00311691			PA5231	8716.09	-1.05925	0.376615	-2.81255	0.00491503	0.0200797
PA3677	944.711	1.23386	0.345793	3.56821	0.000359426	0.00214473			PA3677	944.711	1.23386	0.345793	3.56821	0.000359426	0.00214473			PA0542	867.288	-1.05971	0.248511	-4.26423	2.00593e-05	0.000172669
PA1783	30.3826	1.23333	0.47842	2.57793	0.00993938	0.0362787			PA1783	30.3826	1.23333	0.47842	2.57793	0.00993938	0.0362787			PA5225	3024.63	-1.06152	0.189146	-5.61216	1.99817e-08	3.06878e-07
PA2591	1637.95	1.23261	0.283226	4.35202	1.34887e-05	0.000122291			PA2591	1637.95	1.23261	0.283226	4.35202	1.34887e-05	0.000122291			PA5130	1478.88	-1.06238	0.219643	-4.83683	1.31926e-06	1.43992e-05
PA4916	998.372	1.23105	0.28504	4.31888	1.56823e-05	0.000139258			PA4916	998.372	1.23105	0.28504	4.31888	1.56823e-05	0.000139258			PA5503	3650.98	-1.06272	0.275448	-3.85817	0.00011424	0.000795716
PA3788	296.724	1.22907	0.28351	4.3352	1.45627e-05	0.000130345			PA3788	296.724	1.22907	0.28351	4.3352	1.45627e-05	0.000130345			PA4894	57.6451	-1.06677	0.429203	-2.48546	0.0129385	0.0444001
PA3300	1129.99	1.22816	0.204263	6.01263	1.82533e-09	3.4087e-08			PA3300	1129.99	1.22816	0.204263	6.01263	1.82533e-09	3.4087e-08			PA4867	918.376	-1.06765	0.397563	-2.68547	0.00724271	0.0278409
PA1169	174.358	1.22692	0.195312	6.28183	3.34603e-10	7.04422e-09			PA1169	174.358	1.22692	0.195312	6.28183	3.34603e-10	7.04422e-09			PA1710	945.28	-1.07236	0.36543	-2.93452	0.00334068	0.014534
PA2878	63.5027	1.22628	0.258856	4.73731	2.16579e-06	2.26702e-05			PA2878	63.5027	1.22628	0.258856	4.73731	2.16579e-06	2.26702e-05			PA4320	3286.52	-1.07342	0.367254	-2.92282	0.00346878	0.0149754
PA3814	30529.7	1.22455	0.357086	3.42928	0.000605182	0.00333176			PA3814	30529.7	1.22455	0.357086	3.42928	0.000605182	0.00333176			PA5504	1617.27	-1.0752	0.279843	-3.84216	0.000121955	0.000847357
PA1728	673.624	1.22126	0.390544	3.12707	0.00176556	0.00843177			PA1728	673.624	1.22126	0.390544	3.12707	0.00176556	0.00843177			PA2775	1488.48	-1.07526	0.180493	-5.95738	2.5632e-09	4.60311e-08
PA1166	577.244	1.21829	0.413433	2.94676	0.00321123	0.0140469			PA1166	577.244	1.21829	0.413433	2.94676	0.00321123	0.0140469			PA0649	1875.76	-1.07535	0.194654	-5.52444	3.30536e-08	4.85102e-07
PA3582	482.107	1.21672	0.251913	4.82991	1.36594e-06	1.4851e-05			PA3582	482.107	1.21672	0.251913	4.82991	1.36594e-06	1.4851e-05			PA3232	747.307	-1.07561	0.429784	-2.50268	0.0123256	0.0429523
PA4681	597.832	1.21201	0.300427	4.0343	5.47647e-05	0.000413198			PA4681	597.832	1.21201	0.300427	4.0343	5.47647e-05	0.000413198			PA0835	5484.72	-1.07568	0.27314	-3.93819	8.20982e-05	0.00059545
PA1893	219.775	1.21014	0.217051	5.57538	2.46991e-08	3.73209e-07			PA1893	219.775	1.21014	0.217051	5.57538	2.46991e-08	3.73209e-07			PA0836	621.938	-1.07616	0.43436	-2.47758	0.0132276	0.0451716
PA0140	4817.56	1.20863	0.335701	3.60031	0.000317836	0.00194191			PA0140	4817.56	1.20863	0.335701	3.60031	0.000317836	0.00194191			PA5369	1653.11	-1.07763	0.233295	-4.61918	3.85267e-06	3.86022e-05
PA2079	553.765	1.2066	0.201748	5.98075	2.22119e-09	4.10197e-08			PA2079	553.765	1.2066	0.201748	5.98075	2.22119e-09	4.10197e-08			PA2630	6433.44	-1.08202	0.304389	-3.55473	0.000378373	0.00223407
PA2006	968.104	1.20578	0.377659	3.19277	0.00140917	0.00692998			PA2006	968.104	1.20578	0.377659	3.19277	0.00140917	0.00692998			PA2541	3963.89	-1.08382	0.152282	-7.11723	1.10117e-12	3.31e-11
PA0179	2730.39	1.20408	0.309153	3.89477	9.8292e-05	0.000695843			PA0179	2730.39	1.20408	0.309153	3.89477	9.8292e-05	0.000695843			PA4629	1317.65	-1.08451	0.375269	-2.88995	0.00385308	0.0163705
PA0432	4556.19	1.19842	0.208162	5.75713	8.55544e-09	1.39392e-07			PA0432	4556.19	1.19842	0.208162	5.75713	8.55544e-09	1.39392e-07			PA0298	3410.21	-1.08462	0.248102	-4.37165	1.2331e-05	0.000113627
PA3418	498.317	1.19719	0.391664	3.05666	0.00223815	0.0103439			PA3418	498.317	1.19719	0.391664	3.05666	0.00223815	0.0103439			PA4329	8560.77	-1.08493	0.205405	-5.2819	1.27852e-07	1.67519e-06
PA2770	813.099	1.19531	0.177519	6.73342	1.65718e-11	4.15848e-10			PA2770	813.099	1.19531	0.177519	6.73342	1.65718e-11	4.15848e-10			PA0093	1233.16	-1.08526	0.293005	-3.7039	0.000212307	0.0013717
PA3037	153.88	1.19523	0.274852	4.34861	1.37e-05	0.000124006			PA3037	153.88	1.19523	0.274852	4.34861	1.37e-05	0.000124006			PA3575	722.093	-1.08701	0.386387	-2.81327	0.00490409	0.0200625
PA5165	2424.27	1.19494	0.180291	6.62784	3.40625e-11	8.07869e-10			PA5165	2424.27	1.19494	0.180291	6.62784	3.40625e-11	8.07869e-10			PA4488	3447.72	-1.08835	0.266788	-4.07947	4.51386e-05	0.000347092
PA2923	21.7155	1.19447	0.460249	2.59527	0.00945177	0.0347927			PA2923	21.7155	1.19447	0.460249	2.59527	0.00945177	0.0347927			PA3878	1065.07	-1.08941	0.368274	-2.95814	0.00309498	0.0136446
PA3929	1516.72	1.1932	0.282827	4.21884	2.45561e-05	0.000206631			PA3929	1516.72	1.1932	0.282827	4.21884	2.45561e-05	0.000206631			PA4616	407.272	-1.09196	0.304515	-3.58591	0.000335904	0.00203023
PA2294	26.7167	1.1925	0.424761	2.80747	0.00499328	0.0203091			PA2294	26.7167	1.1925	0.424761	2.80747	0.00499328	0.0203091			PA2461	2908.19	-1.09483	0.323796	-3.38123	0.000721626	0.00388531
PA1252	179.135	1.18328	0.198914	5.9487	2.70287e-09	4.82312e-08			PA1252	179.135	1.18328	0.198914	5.9487	2.70287e-09	4.82312e-08			PA0075	633.78	-1.09636	0.353589	-3.10066	0.00193088	0.00909765
PA3089	457.308	1.18011	0.46492	2.53832	0.0111388	0.0398035			PA3089	457.308	1.18011	0.46492	2.53832	0.0111388	0.0398035			PA2371	1471.06	-1.10312	0.361873	-3.04835	0.00230102	0.010567
PA5446	1789.09	1.177	0.47628	2.47124	0.0134646	0.045841			PA5446	1789.09	1.177	0.47628	2.47124	0.0134646	0.045841			PA1451	476.435	-1.1037	0.303765	-3.63341	0.000279695	0.0017372
PA1562	5170.57	1.17572	0.395795	2.97053	0.00297282	0.0131853			PA1562	5170.57	1.17572	0.395795	2.97053	0.00297282	0.0131853			PA0101	1510.89	-1.1077	0.304646	-3.63604	0.000276863	0.00172533
PA2779	366.677	1.17503	0.344754	3.40831	0.000653664	0.00356377			PA2779	366.677	1.17503	0.344754	3.40831	0.000653664	0.00356377			PA1548	863.553	-1.10839	0.239285	-4.6321	3.61984e-06	3.64643e-05
PA0776	169.853	1.17253	0.297694	3.9387	8.19245e-05	0.000595004			PA0776	169.853	1.17253	0.297694	3.9387	8.19245e-05	0.000595004			PA2808	28.8965	-1.10855	0.391735	-2.82985	0.00465693	0.0192051
PA3249	348.14	1.17067	0.274297	4.2679	1.97324e-05	0.00017064			PA3249	348.14	1.17067	0.274297	4.2679	1.97324e-05	0.00017064			PA4490	2039.12	-1.11162	0.30855	-3.60272	0.000314908	0.00192821
PA2108	156.663	1.16682	0.286261	4.07607	4.58032e-05	0.000351721			PA2108	156.663	1.16682	0.286261	4.07607	4.58032e-05	0.000351721			PA5033	221.407	-1.11169	0.267933	-4.14913	3.33748e-05	0.000268
PA3810	7772.75	1.16582	0.36623	3.1833	0.00145607	0.00713563			PA3810	7772.75	1.16582	0.36623	3.1833	0.00145607	0.00713563			PA2367	1579.23	-1.11428	0.386033	-2.8865	0.00389557	0.0164887
PA4635	642.593	1.16554	0.431965	2.69823	0.00697087	0.0269116			PA4635	642.593	1.16554	0.431965	2.69823	0.00697087	0.0269116			PA5559	81022.3	-1.11429	0.398398	-2.79692	0.00515919	0.0207884
PA5213	3304.18	1.16532	0.283441	4.11133	3.93385e-05	0.000309261			PA5213	3304.18	1.16532	0.283441	4.11133	3.93385e-05	0.000309261			PA0416	672.829	-1.11571	0.18683	-5.97178	2.34679e-09	4.26902e-08
PA0434	215.321	1.16429	0.21607	5.38847	7.10593e-08	9.78981e-07			PA0434	215.321	1.16429	0.21607	5.38847	7.10593e-08	9.78981e-07			PA4482	1635.48	-1.11887	0.222644	-5.02536	5.02487e-07	6.02235e-06
PA1951	1315.47	1.16426	0.315149	3.69432	0.000220478	0.00141959			PA1951	1315.47	1.16426	0.315149	3.69432	0.000220478	0.00141959			PA0128	1015.77	-1.12373	0.405321	-2.77244	0.00556382	0.0221803
PA4589	98.9927	1.16405	0.230417	5.05192	4.37389e-07	5.28724e-06			PA4589	98.9927	1.16405	0.230417	5.05192	4.37389e-07	5.28724e-06			PA3730	1486.68	-1.12415	0.248205	-4.52912	5.92309e-06	5.72056e-05
PA4592	260.899	1.15867	0.31066	3.72969	0.000191715	0.00126334			PA4592	260.899	1.15867	0.31066	3.72969	0.000191715	0.00126334			PA1646	429.092	-1.1256	0.361087	-3.11726	0.0018254	0.00866605
PA1354	248.076	1.15792	0.283494	4.08445	4.41809e-05	0.000341127			PA1354	248.076	1.15792	0.283494	4.08445	4.41809e-05	0.000341127			PA3621	3313.4	-1.12742	0.413525	-2.72636	0.00640377	0.0249622
PA2026	158.634	1.15679	0.355532	3.2537	0.00113913	0.00573237			PA2026	158.634	1.15679	0.355532	3.2537	0.00113913	0.00573237			PA2450	1938.91	-1.12752	0.426789	-2.64186	0.00824527	0.0308344
PA2572	3721.67	1.15618	0.321477	3.59646	0.000322582	0.00196748			PA2572	3721.67	1.15618	0.321477	3.59646	0.000322582	0.00196748			PA5113	639.305	-1.13191	0.316376	-3.57772	0.000346598	0.00208144
PA1889	2522.49	1.15436	0.251303	4.59351	4.35847e-06	4.29077e-05			PA1889	2522.49	1.15436	0.251303	4.59351	4.35847e-06	4.29077e-05			PA1604	606.186	-1.1325	0.427849	-2.64697	0.00812156	0.0304952
PA4297	2354.38	1.14943	0.250934	4.58063	4.63568e-06	4.5475e-05			PA4297	2354.38	1.14943	0.250934	4.58063	4.63568e-06	4.5475e-05			PA0409	6434.26	-1.13334	0.202399	-5.59955	2.14905e-08	3.25601e-07
PA0218	282.016	1.14931	0.282694	4.06555	4.79188e-05	0.000365967			PA0218	282.016	1.14931	0.282694	4.06555	4.79188e-05	0.000365967			PA0652	3598.77	-1.136	0.213266	-5.32669	1.00021e-07	1.33543e-06
PA2076	252.671	1.14666	0.197683	5.80048	6.61243e-09	1.09641e-07			PA2076	252.671	1.14666	0.197683	5.80048	6.61243e-09	1.09641e-07			PA5561	7334.18	-1.13625	0.221959	-5.11918	3.06873e-07	3.77447e-06
PA1514	188.717	1.14593	0.23577	4.86035	1.17177e-06	1.29849e-05			PA1514	188.717	1.14593	0.23577	4.86035	1.17177e-06	1.29849e-05			PA0410	8057.72	-1.13665	0.188025	-6.0452	1.49222e-09	2.85299e-08
PA0732	1082.04	1.14254	0.264838	4.31412	1.60239e-05	0.000142066			PA0732	1082.04	1.14254	0.264838	4.31412	1.60239e-05	0.000142066			PA3824	4557.88	-1.1456	0.296656	-3.86172	0.000112592	0.000787115
PA3377	31.7534	1.14115	0.382784	2.98119	0.00287128	0.0127888			PA3377	31.7534	1.14115	0.382784	2.98119	0.00287128	0.0127888			PA0363	9499.19	-1.1562	0.347383	-3.32831	0.000873751	0.00455177
PA1667	678.84	1.14032	0.210271	5.42309	5.85784e-08	8.23172e-07			PA1667	678.84	1.14032	0.210271	5.42309	5.85784e-08	8.23172e-07			PA3768	3477.5	-1.15624	0.413282	-2.79771	0.00514668	0.0207693
PA1602	102.681	1.13959	0.457592	2.4904	0.0127599	0.0439481			PA1602	102.681	1.13959	0.457592	2.4904	0.0127599	0.0439481			PA3839	4135.36	-1.15798	0.356074	-3.25208	0.00114565	0.00575941
PA1209	148.937	1.13948	0.347569	3.27844	0.00104382	0.00532426			PA1209	148.937	1.13948	0.347569	3.27844	0.00104382	0.00532426			PA0887	6811.59	-1.15894	0.465452	-2.48992	0.012777	0.0439801
PA1932	296.714	1.13769	0.378986	3.00192	0.00268284	0.0120836			PA1932	296.714	1.13769	0.378986	3.00192	0.00268284	0.0120836			PA4319	1506.67	-1.15964	0.330892	-3.50461	0.000457285	0.00262553
PA2072	1589.32	1.13738	0.291405	3.90309	9.4972e-05	0.000676386			PA2072	1589.32	1.13738	0.291405	3.90309	9.4972e-05	0.000676386			PA2540	1680.64	-1.16278	0.232406	-5.00324	5.63753e-07	6.74225e-06
PA3100	1131.47	1.13714	0.188905	6.01962	1.74823e-09	3.28656e-08			PA3100	1131.47	1.13714	0.188905	6.01962	1.74823e-09	3.28656e-08			PA4578	2781.55	-1.16965	0.265535	-4.40489	1.05837e-05	9.84948e-05
PA1516	188.937	1.1365	0.305378	3.72161	0.000197957	0.00129839			PA1516	188.937	1.1365	0.305378	3.72161	0.000197957	0.00129839			PA1712	76.2567	-1.17238	0.374526	-3.13031	0.0017462	0.00834642
PA1517	457.408	1.13623	0.195104	5.8237	5.75572e-09	9.65758e-08			PA1517	457.408	1.13623	0.195104	5.8237	5.75572e-09	9.65758e-08			PA3525	6925.23	-1.17549	0.246846	-4.76202	1.91667e-06	2.02893e-05
PA5291	4415.96	1.12909	0.180047	6.27109	3.58525e-10	7.46397e-09			PA5291	4415.96	1.12909	0.180047	6.27109	3.58525e-10	7.46397e-09			PA0098	241.545	-1.17749	0.393642	-2.99126	0.00277825	0.0124534
PA1327	1724.12	1.1258	0.269868	4.17167	3.02377e-05	0.000247764			PA1327	1724.12	1.1258	0.269868	4.17167	3.02377e-05	0.000247764			PA1708	298.406	-1.17856	0.317531	-3.71165	0.000205912	0.00133807
PA4652	1980.74	1.1256	0.390263	2.88422	0.00392381	0.0165584			PA4652	1980.74	1.1256	0.390263	2.88422	0.00392381	0.0165584			PA1543	4684.47	-1.18501	0.336057	-3.5262	0.000421569	0.00244377
PA3216	274.747	1.12447	0.221162	5.08435	3.68886e-07	4.51745e-06			PA3216	274.747	1.12447	0.221162	5.08435	3.68886e-07	4.51745e-06			PA1716	475.47	-1.18647	0.355212	-3.34016	0.000837298	0.00440679
PA1946	152.645	1.12398	0.298783	3.76188	0.000168643	0.00113526			PA1946	152.645	1.12398	0.298783	3.76188	0.000168643	0.00113526			PA1331	981.897	-1.18729	0.234897	-5.05454	4.31422e-07	5.22634e-06
PA3504	536.717	1.12122	0.320861	3.49443	0.000475084	0.00270015			PA3504	536.717	1.12122	0.320861	3.49443	0.000475084	0.00270015			PA0307	1179.35	-1.18767	0.273776	-4.3381	1.43721e-05	0.000128844
PA2763	52.5914	1.11738	0.281816	3.96494	7.34148e-05	0.000541554			PA2763	52.5914	1.11738	0.281816	3.96494	7.34148e-05	0.000541554			PA1698	80.5842	-1.18829	0.478846	-2.48156	0.0130809	0.044752
PA4703	787.061	1.11529	0.349096	3.1948	0.00139929	0.00689345			PA4703	787.061	1.11529	0.349096	3.1948	0.00139929	0.00689345			PA5368	1416.7	-1.18847	0.284926	-4.17116	3.03048e-05	0.000247952
PA4094	892.849	1.1148	0.227126	4.9083	9.18692e-07	1.04534e-05			PA4094	892.849	1.1148	0.227126	4.9083	9.18692e-07	1.04534e-05			PA1049	1809.02	-1.1888	0.366729	-3.24162	0.00118851	0.00594889
PA0738	33.5589	1.11213	0.348742	3.18897	0.00142782	0.00701514			PA0738	33.5589	1.11213	0.348742	3.18897	0.00142782	0.00701514			PA2537	393.126	-1.19364	0.248374	-4.80583	1.54114e-06	1.66272e-05
PA0436	1063.01	1.11135	0.174134	6.38214	1.74627e-10	3.86449e-09			PA0436	1063.01	1.11135	0.174134	6.38214	1.74627e-10	3.86449e-09			PA0076	1082.69	-1.20081	0.377748	-3.17886	0.00147853	0.00721427
PA1880	1136.52	1.10717	0.246361	4.49411	6.98622e-06	6.6742e-05			PA1880	1136.52	1.10717	0.246361	4.49411	6.98622e-06	6.6742e-05			PA0047	1056.02	-1.2068	0.326021	-3.70159	0.000214252	0.00138268
PA4302	4178.68	1.1064	0.411627	2.68787	0.00719094	0.0276662			PA4302	4178.68	1.1064	0.411627	2.68787	0.00719094	0.0276662			PA4711	946.241	-1.21087	0.300537	-4.02902	5.60094e-05	0.000422022
PA2891	475.727	1.1058	0.362358	3.05169	0.00227559	0.0104673			PA2891	475.727	1.1058	0.362358	3.05169	0.00227559	0.0104673			PA2567	1723.2	-1.21389	0.271811	-4.46594	7.97184e-06	7.55644e-05
PA1118	712.505	1.10491	0.276593	3.99474	6.47661e-05	0.000482186			PA1118	712.505	1.10491	0.276593	3.99474	6.47661e-05	0.000482186			PA5129	1642.46	-1.22355	0.259582	-4.71352	2.43472e-06	2.50652e-05
PA3098	389.587	1.10381	0.277749	3.97412	7.06387e-05	0.000522447			PA3098	389.587	1.10381	0.277749	3.97412	7.06387e-05	0.000522447			PA4055	943.817	-1.22754	0.29442	-4.16935	3.05468e-05	0.000248486
PA1350	402.257	1.10194	0.293545	3.7539	0.000174108	0.00116368			PA1350	402.257	1.10194	0.293545	3.7539	0.000174108	0.00116368			PA4714	1171.33	-1.22859	0.21086	-5.82656	5.65816e-09	9.52231e-08
PA3099	515.525	1.0989	0.281667	3.90141	9.56338e-05	0.000678734			PA3099	515.525	1.0989	0.281667	3.90141	9.56338e-05	0.000678734			PA0415	559.433	-1.23034	0.17821	-6.90386	5.06074e-12	1.35459e-10
PA3598	246.085	1.09511	0.275408	3.97633	6.99868e-05	0.000519677			PA3598	246.085	1.09511	0.275408	3.97633	6.99868e-05	0.000519677			PA0086	815.345	-1.23214	0.481804	-2.55735	0.0105472	0.0381259
PA2080	981.847	1.09255	0.188825	5.78608	7.20499e-09	1.18419e-07			PA2080	981.847	1.09255	0.188825	5.78608	7.20499e-09	1.18419e-07			PA4889	2360.86	-1.23286	0.41908	-2.94181	0.00326295	0.0142399
PA5359	6996.37	1.09059	0.311761	3.49817	0.000468469	0.0026722			PA5359	6996.37	1.09059	0.311761	3.49817	0.000468469	0.0026722			PA4396	588.772	-1.2343	0.247396	-4.98918	6.06353e-07	7.20573e-06
PA4733	1855.27	1.08835	0.297822	3.65436	0.000257826	0.00162584			PA4733	1855.27	1.08835	0.297822	3.65436	0.000257826	0.00162584			PA5304	5052.98	-1.23433	0.375963	-3.28311	0.0010267	0.0052512
PA4126	77.8927	1.08657	0.220859	4.91974	8.66582e-07	9.94093e-06			PA4126	77.8927	1.08657	0.220859	4.91974	8.66582e-07	9.94093e-06			PA1867	79.4965	-1.23732	0.432475	-2.86102	0.00422286	0.017621
PA1939	9809.29	1.08514	0.170696	6.35714	2.05544e-10	4.46086e-09			PA1939	9809.29	1.08514	0.170696	6.35714	2.05544e-10	4.46086e-09			PA5302	3316.26	-1.24439	0.360532	-3.45154	0.000557399	0.00309928
PA1730	292.356	1.08392	0.32502	3.33493	0.000853195	0.00447669			PA1730	292.356	1.08392	0.32502	3.33493	0.000853195	0.00447669			PA0411	6066.26	-1.24503	0.184248	-6.75738	1.40509e-11	3.55765e-10
PA0026	3089.76	1.0826	0.289003	3.74597	0.000179697	0.0011982			PA0026	3089.76	1.0826	0.289003	3.74597	0.000179697	0.0011982			PA1693	240.316	-1.24782	0.334202	-3.73374	0.000188657	0.00124611
PA0489	133.213	1.07857	0.311823	3.4589	0.000542384	0.0030288			PA0489	133.213	1.07857	0.311823	3.4589	0.000542384	0.0030288			PA0252	220.841	-1.2514	0.298735	-4.18901	2.80177e-05	0.000232626
PA5235	887.239	1.07774	0.225974	4.76929	1.8488e-06	1.96077e-05			PA5235	887.239	1.07774	0.225974	4.76929	1.8488e-06	1.96077e-05			PA0433	275.456	-1.25277	0.412792	-3.03487	0.0024064	0.0109971
PA3808	2346.26	1.07496	0.271139	3.96459	7.35228e-05	0.000541641			PA3808	2346.26	1.07496	0.271139	3.96459	7.35228e-05	0.000541641			PA5560	48137.8	-1.25549	0.235254	-5.33676	9.46246e-08	1.26942e-06
PA3105	2638.64	1.07467	0.17671	6.08157	1.19011e-09	2.29884e-08			PA3105	2638.64	1.07467	0.17671	6.08157	1.19011e-09	2.29884e-08			PA2462	8681.68	-1.26376	0.242467	-5.21209	1.86729e-07	2.3693e-06
PA0838	1706.62	1.07172	0.290509	3.6891	0.000225046	0.00144569			PA0838	1706.62	1.07172	0.290509	3.6891	0.000225046	0.00144569			PA3877	661.29	-1.26378	0.323086	-3.91159	9.16916e-05	0.000656559
PA2893	815.197	1.07098	0.253158	4.23049	2.33184e-05	0.000197696			PA2893	815.197	1.07098	0.253158	4.23049	2.33184e-05	0.000197696			PA1597	253.108	-1.26536	0.35707	-3.54374	0.0003945	0.00231042
PA4813	55.4202	1.0685	0.364802	2.92898	0.00340077	0.0147498			PA4813	55.4202	1.0685	0.364802	2.92898	0.00340077	0.0147498			PA5303	6334.65	-1.27662	0.372184	-3.43007	0.000603421	0.00332532
PA3795	711.911	1.06741	0.255204	4.1826	2.882e-05	0.000238231			PA3795	711.911	1.06741	0.255204	4.1826	2.882e-05	0.000238231			PA1694	486.059	-1.27754	0.493748	-2.58743	0.00966942	0.0354777
PA0103	152.8	1.05495	0.340965	3.09403	0.00197459	0.00926475			PA0103	152.8	1.05495	0.340965	3.09403	0.00197459	0.00926475			PA4640	7267.93	-1.28144	0.218667	-5.86025	4.62167e-09	7.87225e-08
PA2919	82.5321	1.0524	0.36299	2.89925	0.00374059	0.015965			PA2919	82.5321	1.0524	0.36299	2.89925	0.00374059	0.015965			PA4371	1580.65	-1.28715	0.279944	-4.5979	4.26768e-06	4.21593e-05
PA4781	1191.9	1.04885	0.299554	3.50136	0.000462894	0.00265232			PA4781	1191.9	1.04885	0.299554	3.50136	0.000462894	0.00265232			PA2760	23483.9	-1.28753	0.293851	-4.38157	1.17828e-05	0.000108932
PA2889	418.842	1.04841	0.279016	3.75754	0.000171595	0.00114962			PA2889	418.842	1.04841	0.279016	3.75754	0.000171595	0.00114962			PA3859	868.977	-1.28901	0.374975	-3.43758	0.00058694	0.00324085
PA1843	9745.79	1.04703	0.193226	5.41865	6.00512e-08	8.39672e-07			PA1843	9745.79	1.04703	0.193226	5.41865	6.00512e-08	8.39672e-07			PA5025	578.134	-1.28986	0.405036	-3.18456	0.00144973	0.00711077
PA5106	2449.25	1.04456	0.381888	2.73526	0.00623302	0.0243304			PA5106	2449.25	1.04456	0.381888	2.73526	0.00623302	0.0243304			PA5228	1773.86	-1.29305	0.311234	-4.15458	3.2588e-05	0.000262056
PA2573	1536.28	1.04241	0.322602	3.23126	0.00123246	0.0061361			PA2573	1536.28	1.04241	0.322602	3.23126	0.00123246	0.0061361			PA4630	274.907	-1.29881	0.220228	-5.89757	3.68883e-09	6.45948e-08
PA3688	297.438	1.03943	0.360045	2.88694	0.00389007	0.0164883			PA3688	297.438	1.03943	0.360045	2.88694	0.00389007	0.0164883			PA1724	64.3492	-1.30977	0.396879	-3.30016	0.000966281	0.00497387
PA3791	5054.78	1.03784	0.253611	4.09225	4.27201e-05	0.000331671			PA3791	5054.78	1.03784	0.253611	4.09225	4.27201e-05	0.000331671			PA4513	2827.05	-1.31398	0.516699	-2.54303	0.0109895	0.0393704
PA3031	3845.73	1.03775	0.206354	5.02899	4.93071e-07	5.92212e-06			PA3031	3845.73	1.03775	0.206354	5.02899	4.93071e-07	5.92212e-06			PA5034	2195.34	-1.31975	0.214579	-6.15043	7.72716e-10	1.52401e-08
PA4093	126.555	1.03737	0.278875	3.71983	0.00019936	0.00130151			PA4093	126.555	1.03737	0.278875	3.71983	0.00019936	0.00130151			PA4489	3656.13	-1.32315	0.315608	-4.1924	2.76023e-05	0.000229515
PA0704	1322.88	1.03491	0.295801	3.49866	0.000467598	0.0026722			PA0704	1322.88	1.03491	0.295801	3.49866	0.000467598	0.0026722			PA2634	5388.76	-1.33531	0.169042	-7.89928	2.8053e-15	1.0583e-13
PA0057	64.9705	1.03449	0.308219	3.35633	0.000789848	0.00418448			PA0057	64.9705	1.03449	0.308219	3.35633	0.000789848	0.00418448			PA2539	1426.56	-1.34129	0.277608	-4.83159	1.35444e-06	1.47544e-05
PA1256	49.6831	1.03323	0.326813	3.16155	0.00156932	0.00761099			PA1256	49.6831	1.03323	0.326813	3.16155	0.00156932	0.00761099			PA1701	151.751	-1.34579	0.550337	-2.4454	0.0144693	0.0485072
PA4344	368.998	1.03091	0.271121	3.80239	0.000143308	0.000981165			PA4344	368.998	1.03091	0.271121	3.80239	0.000143308	0.000981165			PA0074	1879.79	-1.34725	0.321804	-4.18655	2.83221e-05	0.000234806
PA1670	347.158	1.02634	0.259059	3.96181	7.43827e-05	0.000547258			PA1670	347.158	1.02634	0.259059	3.96181	7.43827e-05	0.000547258			PA1696	41.5204	-1.3525	0.462297	-2.9256	0.00343792	0.014888
PA1202	752.639	1.0229	0.208155	4.91414	8.91721e-07	1.01671e-05			PA1202	752.639	1.0229	0.208155	4.91414	8.91721e-07	1.01671e-05			PA1692	37.4777	-1.35412	0.492267	-2.75078	0.00594545	0.0234686
PA1842	557.227	1.02232	0.308519	3.31362	0.000920971	0.00476683			PA1842	557.227	1.02232	0.308519	3.31362	0.000920971	0.00476683			PA0089	738.687	-1.35719	0.49489	-2.74242	0.00609888	0.0239012
PA0483	1461.49	1.02203	0.286496	3.56736	0.000360592	0.0021494			PA0483	1461.49	1.02203	0.286496	3.56736	0.000360592	0.0021494			PA1709	157.196	-1.36454	0.382538	-3.56707	0.00036099	0.0021495
PA0568	1046.85	1.02176	0.190238	5.37094	7.83258e-08	1.07122e-06			PA0568	1046.85	1.02176	0.190238	5.37094	7.83258e-08	1.07122e-06			PA3585	398.738	-1.36879	0.23978	-5.70852	1.13962e-08	1.81852e-07
PA2870	1656.95	1.02118	0.248075	4.11643	3.84794e-05	0.00030354			PA2870	1656.95	1.02118	0.248075	4.11643	3.84794e-05	0.00030354			PA3879	1279.99	-1.37865	0.53836	-2.56083	0.0104423	0.0377954
PA0109	1796.35	1.02108	0.373247	2.73568	0.00622517	0.0243167			PA0109	1796.35	1.02108	0.373247	2.73568	0.00622517	0.0243167			PA4907	3892.02	-1.38068	0.340224	-4.05816	4.94617e-05	0.000376216
PA4915	4042.48	1.02042	0.291743	3.49767	0.000469348	0.00267295			PA4915	4042.48	1.02042	0.291743	3.49767	0.000469348	0.00267295			PA4802	52.6076	-1.38286	0.452448	-3.05638	0.00224025	0.0103439
PA1471	95.0932	1.01939	0.375992	2.71119	0.00670421	0.0260251			PA1471	95.0932	1.01939	0.375992	2.71119	0.00670421	0.0260251			PA4637	242.173	-1.38403	0.238987	-5.79124	6.98672e-09	1.1529e-07
PA2024	186.251	1.01903	0.344948	2.95416	0.00313521	0.013768			PA2024	186.251	1.01903	0.344948	2.95416	0.00313521	0.013768			PA3081	742.278	-1.38595	0.273913	-5.05984	4.19618e-07	5.11643e-06
PA0431	5667.98	1.01475	0.247068	4.10716	4.00555e-05	0.000314458			PA0431	5667.98	1.01475	0.247068	4.10716	4.00555e-05	0.000314458			PA4235	2126.8	-1.39772	0.318385	-4.39003	1.13333e-05	0.00010495
PA0938	23111.6	1.01265	0.307223	3.29613	0.00098026	0.005032			PA0938	23111.6	1.01265	0.307223	3.29613	0.00098026	0.005032			PA3175	171.426	-1.40352	0.234929	-5.97423	2.31178e-09	4.21899e-08
PA3324	260.193	1.01123	0.254442	3.9743	7.05866e-05	0.000522447			PA3324	260.193	1.01123	0.254442	3.9743	7.05866e-05	0.000522447			PA1789	4154.12	-1.40443	0.572487	-2.45321	0.0141586	0.047599
PA5483	2102.57	1.01095	0.293516	3.44426	0.000572624	0.00317115			PA5483	2102.57	1.01095	0.293516	3.44426	0.000572624	0.00317115			PA5433	434.135	-1.41503	0.254632	-5.55717	2.74185e-08	4.10985e-07
PA1351	110.956	1.01085	0.326869	3.09251	0.00198468	0.00929659			PA1351	110.956	1.01085	0.326869	3.09251	0.00198468	0.00929659			PA0090	895.286	-1.42141	0.353871	-4.01674	5.901e-05	0.000443443
PA3132	81.4649	1.00796	0.291066	3.46301	0.000534177	0.00299363			PA3132	81.4649	1.00796	0.291066	3.46301	0.000534177	0.00299363			PA4771	337.708	-1.4222	0.316107	-4.49911	6.82375e-06	6.53429e-05
PA0843	83.9743	1.00763	0.28266	3.56483	0.000364088	0.00216005			PA0843	83.9743	1.00763	0.28266	3.56483	0.000364088	0.00216005			PA0402	2668.14	-1.43339	0.240109	-5.96975	2.37615e-09	4.3085e-08
PA2716	212.093	1.00408	0.245477	4.09033	4.30755e-05	0.000333969			PA2716	212.093	1.00408	0.245477	4.09033	4.30755e-05	0.000333969			PA1720	78.1511	-1.43448	0.460013	-3.11834	0.0018187	0.00864571
PA4875	98.5367	1.00393	0.262266	3.82793	0.000129226	0.000891949			PA4875	98.5367	1.00393	0.262266	3.82793	0.000129226	0.000891949			PA3054	529.706	-1.43504	0.231111	-6.2093	5.32223e-10	1.06844e-08
PA4176	967.14	1.00376	0.340971	2.94384	0.00324166	0.014169			PA4176	967.14	1.00376	0.340971	2.94384	0.00324166	0.014169			PA0088	719.569	-1.44436	0.466141	-3.09854	0.00194475	0.00915529
PA3957	629.916	1.00331	0.349258	2.87269	0.00406988	0.0170978			PA3957	629.916	1.00331	0.349258	2.87269	0.00406988	0.0170978			PA4843	10769.5	-1.44506	0.157135	-9.19631	3.70448e-20	1.92804e-18
PA0221	82.236	1.00184	0.300772	3.3309	0.00086567	0.00451804			PA0221	82.236	1.00184	0.300772	3.3309	0.00086567	0.00451804			PA0087	417.49	-1.44954	0.520641	-2.78414	0.00536702	0.0215486
PA2929	296.351	0.999569	0.203277	4.91728	8.77545e-07	1.00267e-05			PA2929	296.351	0.999569	0.203277	4.91728	8.77545e-07	1.00267e-05			PA4921	558.921	-1.45417	0.196268	-7.40912	1.27138e-13	4.20379e-12
PA4786	614.284	0.99837	0.233589	4.27405	1.91956e-05	0.000167026			PA4786	614.284	0.99837	0.233589	4.27405	1.91956e-05	0.000167026			PA0423	12889.3	-1.46274	0.429245	-3.40771	0.000655095	0.00356811
PA4788	139.77	0.997379	0.268473	3.71501	0.000203199	0.0013235			PA4788	139.77	0.997379	0.268473	3.71501	0.000203199	0.0013235			PA0403	2244.74	-1.46633	0.345658	-4.24213	2.21408e-05	0.000188565
PA0028	134.922	0.997072	0.354241	2.81467	0.00488271	0.0199896			PA0028	134.922	0.997072	0.354241	2.81467	0.00488271	0.0199896			PA2624	11279	-1.46898	0.203871	-7.20544	5.78547e-13	1.78794e-11
PA4608	1088.74	0.993792	0.280441	3.54367	0.000394592	0.00231042			PA4608	1088.74	0.993792	0.280441	3.54367	0.000394592	0.00231042			PA1747	56.4622	-1.47185	0.431419	-3.41165	0.000645715	0.00352727
PA3952	291.991	0.987871	0.341195	2.89533	0.00378762	0.0161289			PA3952	291.991	0.987871	0.341195	2.89533	0.00378762	0.0161289			PA0024	4360.53	-1.47225	0.357482	-4.11838	3.8154e-05	0.000302024
PA5275	267.731	0.987013	0.221702	4.45199	8.50795e-06	8.05104e-05			PA5275	267.731	0.987013	0.221702	4.45199	8.50795e-06	8.05104e-05			PA1722	109.251	-1.48452	0.381254	-3.89378	9.86954e-05	0.000696943
PA0250	2499.18	0.985154	0.204315	4.82173	1.42315e-06	1.54431e-05			PA0250	2499.18	0.985154	0.204315	4.82173	1.42315e-06	1.54431e-05			PA0952	1474.15	-1.48925	0.269374	-5.52856	3.22862e-08	4.75081e-07
PA4338	832.073	0.984469	0.232634	4.23184	2.31788e-05	0.00019681			PA4338	832.073	0.984469	0.232634	4.23184	2.31788e-05	0.00019681			PA0021	147.372	-1.49837	0.324299	-4.62035	3.83096e-06	3.84533e-05
PA5286	2371.08	0.98216	0.351036	2.79789	0.00514382	0.0207693			PA5286	2371.08	0.98216	0.351036	2.79789	0.00514382	0.0207693			PA0401	3536.02	-1.49922	0.250689	-5.98041	2.22576e-09	4.10197e-08
PA3181	725.252	0.98183	0.223329	4.39634	1.1009e-05	0.000102283			PA3181	725.252	0.98183	0.223329	4.39634	1.1009e-05	0.000102283			PA3870	127.325	-1.50191	0.419324	-3.58175	0.000341297	0.0020562
PA0177	3238.07	0.9795	0.387418	2.52827	0.0114625	0.0407788			PA0177	3238.07	0.9795	0.387418	2.52827	0.0114625	0.0407788			PA0072	483.588	-1.50255	0.325814	-4.61167	3.99455e-06	3.97405e-05
PA0176	4344.46	0.978952	0.353857	2.76652	0.00566585	0.0225072			PA0176	4344.46	0.978952	0.353857	2.76652	0.00566585	0.0225072			PA1647	607.769	-1.50711	0.499026	-3.02009	0.00252696	0.0114826
PA2519	116.335	0.978603	0.272826	3.58691	0.000334621	0.00202465			PA2519	116.335	0.978603	0.272826	3.58691	0.000334621	0.00202465			PA1717	100.4	-1.5177	0.415317	-3.65432	0.000257861	0.00162584
PA3945	1905.3	0.97705	0.258503	3.77964	0.000157054	0.00106361			PA3945	1905.3	0.97705	0.258503	3.77964	0.000157054	0.00106361			PA0713	330.744	-1.5238	0.407282	-3.74139	0.000183007	0.0012145
PA3809	3967.59	0.976864	0.228816	4.26922	1.9616e-05	0.000169894			PA3809	3967.59	0.976864	0.228816	4.26922	1.9616e-05	0.000169894			PA1719	69.9606	-1.53357	0.537172	-2.8549	0.00430509	0.0179118
PA0803	329.321	0.976795	0.383673	2.54591	0.0108994	0.0390974			PA0803	329.321	0.976795	0.383673	2.54591	0.0108994	0.0390974			PA1363	276.791	-1.53415	0.593528	-2.58479	0.00974376	0.0357038
PA4070	174.473	0.97631	0.296846	3.28895	0.00100563	0.00515283			PA4070	174.473	0.97631	0.296846	3.28895	0.00100563	0.00515283			PA2125	665.313	-1.53622	0.395355	-3.88567	0.00010205	0.000718825
PA2922	28.6978	0.975787	0.357246	2.73141	0.00630634	0.0245995			PA2922	28.6978	0.975787	0.357246	2.73141	0.00630634	0.0245995			PA3931	591.971	-1.54139	0.570266	-2.70293	0.00687322	0.0265711
PA4312	1233.06	0.9756	0.306572	3.18229	0.00146117	0.00715441			PA4312	1233.06	0.9756	0.306572	3.18229	0.00146117	0.00715441			PA0563	4566.07	-1.55426	0.222404	-6.98846	2.77928e-12	7.81116e-11
PA3429	169.175	0.974216	0.376382	2.58837	0.0096431	0.0354257			PA3429	169.175	0.974216	0.376382	2.58837	0.0096431	0.0354257			PA2625	246.464	-1.56062	0.319678	-4.88185	1.05096e-06	1.17913e-05
PA0156	602.303	0.973061	0.182002	5.34644	8.97025e-08	1.21498e-06			PA0156	602.303	0.973061	0.182002	5.34644	8.97025e-08	1.21498e-06			PA2130	88.5231	-1.56539	0.30022	-5.21413	1.84677e-07	2.3539e-06
PA1339	6466.96	0.971547	0.301952	3.21756	0.00129288	0.00641985			PA1339	6466.96	0.971547	0.301952	3.21756	0.00129288	0.00641985			PA0091	790.216	-1.57468	0.274396	-5.7387	9.5405e-09	1.54101e-07
PA4682	1340.23	0.970375	0.232712	4.16986	3.04791e-05	0.00024837			PA4682	1340.23	0.970375	0.232712	4.16986	3.04791e-05	0.00024837			PA0521	145.028	-1.57743	0.449527	-3.50908	0.000449667	0.00258708
PA2888	321.027	0.970176	0.235692	4.11629	3.85028e-05	0.00030354			PA2888	321.027	0.970176	0.235692	4.11629	3.85028e-05	0.00030354			PA1714	749.204	-1.58401	0.375879	-4.21416	2.50707e-05	0.000210332
PA2778	228.979	0.968611	0.363723	2.66304	0.00774377	0.0293511			PA2778	228.979	0.968611	0.363723	2.66304	0.00774377	0.0293511			PA1050	1163.39	-1.58635	0.36368	-4.36195	1.2891e-05	0.000118014
PA0102	2078.49	0.968302	0.232161	4.17082	3.03502e-05	0.000247963			PA0102	2078.49	0.968302	0.232161	4.17082	3.03502e-05	0.000247963			PA4357	516.548	-1.59847	0.323621	-4.93935	7.83843e-07	9.04719e-06
PA1258	20.7066	0.967223	0.381567	2.53487	0.011249	0.0401464			PA1258	20.7066	0.967223	0.381567	2.53487	0.011249	0.0401464			PA2039	421.639	-1.5998	0.330575	-4.83945	1.30198e-06	1.42659e-05
PA0490	75.941	0.966039	0.311071	3.10552	0.00189944	0.00896452			PA0490	75.941	0.966039	0.311071	3.10552	0.00189944	0.00896452			PA4772	713.038	-1.611	0.352151	-4.57474	4.76814e-06	4.66929e-05
PA3430	221.388	0.962545	0.34147	2.81883	0.00481994	0.0197903			PA3430	221.388	0.962545	0.34147	2.81883	0.00481994	0.0197903			PA1155	8847.18	-1.61152	0.386671	-4.16767	3.07724e-05	0.000249959
PA1733	264.452	0.961079	0.28413	3.38254	0.000718195	0.00387426			PA1733	264.452	0.961079	0.28413	3.38254	0.000718195	0.00387426			PA4919	4223.83	-1.6122	0.24662	-6.5372	6.26828e-11	1.44402e-09
PA2699	427.815	0.961058	0.251714	3.81806	0.000134507	0.000926546			PA2699	427.815	0.961058	0.251714	3.81806	0.000134507	0.000926546			PA1791	884.622	-1.62299	0.226755	-7.15747	8.21821e-13	2.497e-11
PA2595	160.512	0.960358	0.25816	3.72001	0.000199217	0.00130151			PA2595	160.512	0.960358	0.25816	3.72001	0.000199217	0.00130151			PA1707	43.4845	-1.62364	0.428328	-3.79065	0.000150252	0.00102372
PA1410	84.8484	0.96012	0.307188	3.12551	0.00177498	0.00846957			PA1410	84.8484	0.96012	0.307188	3.12551	0.00177498	0.00846957			PA0085	1449.46	-1.639	0.4617	-3.54992	0.000385342	0.0022657
PA1761	306.418	0.959687	0.22049	4.35253	1.34577e-05	0.000122206			PA1761	306.418	0.959687	0.22049	4.35253	1.34577e-05	0.000122206			PA3176	163.072	-1.64329	0.244536	-6.72005	1.81668e-11	4.51041e-10
PA5185	853.891	0.958987	0.256974	3.73184	0.000190088	0.00125409			PA5185	853.891	0.958987	0.256974	3.73184	0.000190088	0.00125409			PA3281	755.647	-1.6563	0.319798	-5.17921	2.22824e-07	2.77715e-06
PA5473	1782.88	0.95508	0.229367	4.16399	3.1274e-05	0.000253301			PA5473	1782.88	0.95508	0.229367	4.16399	3.1274e-05	0.000253301			PA1912	1190.19	-1.65784	0.663353	-2.49918	0.0124482	0.0431912
PA5183	172.344	0.954782	0.251599	3.79486	0.000147729	0.00100775			PA5183	172.344	0.954782	0.251599	3.79486	0.000147729	0.00100775			PA4347	1229.77	-1.66174	0.529927	-3.13578	0.00171396	0.0082273
PA2318	272.295	0.948402	0.320247	2.96147	0.00306172	0.0135091			PA2318	272.295	0.948402	0.320247	2.96147	0.00306172	0.0135091			PA0171	1181.67	-1.6718	0.44742	-3.73654	0.000186571	0.00123669
PA1542	179.799	0.947522	0.262668	3.60729	0.000309406	0.00189659			PA1542	179.799	0.947522	0.262668	3.60729	0.000309406	0.00189659			PA1697	400.232	-1.67245	0.43154	-3.87554	0.000106389	0.000747516
PA0189	46.5307	0.946488	0.337606	2.80353	0.00505462	0.0204993			PA0189	46.5307	0.946488	0.337606	2.80353	0.00505462	0.0204993			PA3174	617.026	-1.6793	0.25265	-6.64674	2.99646e-11	7.1979e-10
PA3462	719.58	0.944082	0.212609	4.44045	8.97698e-06	8.45219e-05			PA3462	719.58	0.944082	0.212609	4.44045	8.97698e-06	8.45219e-05			PA0447	3467.05	-1.68142	0.40251	-4.17734	2.94939e-05	0.000242376
PA3101	2261.09	0.938988	0.341824	2.747	0.0060144	0.0236578			PA3101	2261.09	0.938988	0.341824	2.747	0.0060144	0.0236578			PA0211	72.9622	-1.68304	0.513914	-3.27493	0.00105686	0.005381
PA2290	2975.4	0.937223	0.256703	3.651	0.000261226	0.0016413			PA2290	2975.4	0.937223	0.256703	3.651	0.000261226	0.0016413			PA0545	752.947	-1.69596	0.395766	-4.28527	1.82515e-05	0.0001598
PA5178	1278.17	0.93714	0.221865	4.22392	2.40094e-05	0.000202943			PA5178	1278.17	0.93714	0.221865	4.22392	2.40094e-05	0.000202943			PA0073	208.587	-1.70225	0.326095	-5.2201	1.78828e-07	2.28452e-06
PA2700	303.096	0.934377	0.311076	3.00369	0.00266726	0.012023			PA2700	303.096	0.934377	0.311076	3.00369	0.00266726	0.012023			PA4922	48813.3	-1.7051	0.291125	-5.85694	4.71463e-09	8.00632e-08
PA0467	174.822	0.933516	0.213309	4.37636	1.20676e-05	0.000111383			PA0467	174.822	0.933516	0.213309	4.37636	1.20676e-05	0.000111383			PA5139	1772.83	-1.71108	0.325865	-5.25089	1.51366e-07	1.96496e-06
PA2379	413.722	0.931961	0.209423	4.45014	8.58132e-06	8.10014e-05			PA2379	413.722	0.931961	0.209423	4.45014	8.58132e-06	8.10014e-05			PA0212	43.9492	-1.72392	0.577743	-2.98388	0.00284619	0.0126996
PA1287	655.088	0.926525	0.157222	5.8931	3.79016e-09	6.59582e-08			PA1287	655.088	0.926525	0.157222	5.8931	3.79016e-09	6.59582e-08			PA0446	4111.56	-1.72398	0.400335	-4.30636	1.65963e-05	0.000146679
PA3844	859.265	0.926022	0.358867	2.58041	0.00986841	0.0360431			PA3844	859.265	0.926022	0.358867	2.58041	0.00986841	0.0360431			PA2445	11900.9	-1.72628	0.652384	-2.64611	0.00814236	0.0305325
PA1938	2054.78	0.924859	0.183308	5.04538	4.52615e-07	5.45955e-06			PA1938	2054.78	0.924859	0.183308	5.04538	4.52615e-07	5.45955e-06			PA0714	128.058	-1.73291	0.356532	-4.86044	1.17123e-06	1.29849e-05
PA1515	565.568	0.924856	0.239511	3.86143	0.000112725	0.000787115			PA1515	565.568	0.924856	0.239511	3.86143	0.000112725	0.000787115			PA0045	1080.74	-1.73335	0.332024	-5.22057	1.78378e-07	2.28397e-06
PA4870	128.27	0.921551	0.214598	4.29432	1.75229e-05	0.000154625			PA4870	128.27	0.921551	0.214598	4.29432	1.75229e-05	0.000154625			PA5445	6942.56	-1.74301	0.352922	-4.93878	7.86114e-07	9.05481e-06
PA3097	256.137	0.92089	0.213161	4.32017	1.55907e-05	0.000138664			PA3097	256.137	0.92089	0.213161	4.32017	1.55907e-05	0.000138664			PA4844	563.857	-1.77112	0.301796	-5.8686	4.39488e-09	7.53159e-08
PA0665	4366.16	0.920752	0.26954	3.41601	0.000635449	0.00347457			PA0665	4366.16	0.920752	0.26954	3.41601	0.000635449	0.00347457			PA5435	3288.51	-1.78117	0.20167	-8.83211	1.02715e-18	5.06456e-17
PA1947	848.278	0.920236	0.245898	3.74235	0.00018231	0.00121131			PA1947	848.278	0.920236	0.245898	3.74235	0.00018231	0.00121131			PA1364	367.839	-1.78838	0.508766	-3.51513	0.00043954	0.002534
PA0971	11347.8	0.918111	0.345304	2.65885	0.00784087	0.0295994			PA0971	11347.8	0.918111	0.345304	2.65885	0.00784087	0.0295994			PA2538	1010.21	-1.80207	0.285405	-6.31409	2.71748e-10	5.76414e-09
PA1523	592.94	0.913432	0.339632	2.68948	0.00715639	0.0275521			PA1523	592.94	0.913432	0.339632	2.68948	0.00715639	0.0275521			PA0070	1895.28	-1.80224	0.39752	-4.5337	5.79585e-06	5.60731e-05
PA4536	711.77	0.910302	0.217881	4.17798	2.94106e-05	0.000242045			PA4536	711.77	0.910302	0.217881	4.17798	2.94106e-05	0.000242045			PA5354	128.236	-1.81503	0.558899	-3.24751	0.00116419	0.00584278
PA0039	1103.61	0.907822	0.292269	3.10612	0.0018956	0.00896147			PA0039	1103.61	0.907822	0.292269	3.10612	0.0018956	0.00896147			PA0150	206.14	-1.83221	0.427608	-4.2848	1.82905e-05	0.000159892
PA0180	1193.42	0.905029	0.22978	3.93868	8.19308e-05	0.000595004			PA0180	1193.42	0.905029	0.22978	3.93868	8.19308e-05	0.000595004			PA2753	152.414	-1.83522	0.666354	-2.75413	0.00588492	0.0232788
PA0158	2686.32	0.904179	0.164018	5.5127	3.53377e-08	5.17274e-07			PA0158	2686.32	0.904179	0.164018	5.5127	3.53377e-08	5.17274e-07			PA1552.1	2765.5	-1.85583	0.376771	-4.92563	8.40899e-07	9.66604e-06
PA2028	131.78	0.902878	0.230573	3.91581	9.01013e-05	0.000647646			PA2028	131.78	0.902878	0.230573	3.91581	9.01013e-05	0.000647646			PA0046	843.345	-1.8586	0.345297	-5.3826	7.34176e-08	1.009e-06
PA3385	21641.2	0.90232	0.238697	3.78019	0.000156706	0.00106254			PA3385	21641.2	0.90232	0.238697	3.78019	0.000156706	0.00106254			PA0845	382.541	-1.85898	0.574873	-3.23372	0.00122188	0.00609423
PA5356	264.327	0.901994	0.32227	2.79888	0.00512802	0.0207521			PA5356	264.327	0.901994	0.32227	2.79888	0.00512802	0.0207521			PA5355	406.529	-1.86377	0.379027	-4.91726	8.77627e-07	1.00267e-05
PA2920	578.899	0.901859	0.246613	3.65699	0.000255197	0.00161903			PA2920	578.899	0.901859	0.246613	3.65699	0.000255197	0.00161903			PA3875	558.328	-1.86907	0.404868	-4.61649	3.9028e-06	3.9035e-05
PA1210	221.59	0.90175	0.338166	2.66659	0.00766253	0.0291612			PA1210	221.59	0.90175	0.338166	2.66659	0.00766253	0.0291612			PA1713	1645.99	-1.88285	0.569238	-3.30767	0.000940768	0.00485588
PA2918	164.415	0.901277	0.26306	3.42613	0.000612257	0.00336412			PA2918	164.415	0.901277	0.26306	3.42613	0.000612257	0.00336412			PA4683	208.193	-1.88289	0.27094	-6.94946	3.66698e-12	1.01538e-10
PA1860	1380.58	0.900792	0.280389	3.21265	0.00131517	0.00652477			PA1860	1380.58	0.900792	0.280389	3.21265	0.00131517	0.00652477			PA1721	107.777	-1.89753	0.395062	-4.80311	1.56219e-06	1.67898e-05
PA4593	353.551	0.89984	0.207811	4.3301	1.49045e-05	0.000132981			PA4593	353.551	0.89984	0.207811	4.3301	1.49045e-05	0.000132981			PA5352	19.757	-1.90422	0.502662	-3.78827	0.000151699	0.00103233
PA4572	3636.25	0.898403	0.257224	3.49269	0.00047819	0.00271506			PA4572	3636.25	0.898403	0.257224	3.49269	0.00047819	0.00271506			PA1913	3841.57	-1.91169	0.352628	-5.42127	5.9176e-08	8.29497e-07
PA1518	66.9517	0.898066	0.249804	3.59508	0.000324291	0.00197277			PA1518	66.9517	0.898066	0.249804	3.59508	0.000324291	0.00197277			PA5427	13215	-1.92668	0.474016	-4.06459	4.81165e-05	0.000366978
PA0060	506.088	0.897423	0.248615	3.60968	0.000306572	0.00188332			PA0060	506.088	0.897423	0.248615	3.60968	0.000306572	0.00188332			PA0209	143.489	-1.92727	0.535186	-3.60112	0.000316853	0.00193801
PA0540	1371.74	0.896487	0.205603	4.36029	1.29891e-05	0.000118718			PA0540	1371.74	0.896487	0.205603	4.36029	1.29891e-05	0.000118718			PA3874	298.567	-1.92975	0.45104	-4.27844	1.88208e-05	0.000164018
PA0430	4620.6	0.896283	0.246493	3.63614	0.000276759	0.00172533			PA0430	4620.6	0.896283	0.246493	3.63614	0.000276759	0.00172533			PA1333	161.366	-1.93815	0.246733	-7.85525	3.98987e-15	1.48524e-13
PA4313	3509.88	0.896209	0.241263	3.71466	0.000203481	0.0013238			PA4313	3509.88	0.896209	0.241263	3.71466	0.000203481	0.0013238			PA0295	1192.38	-1.95796	0.463587	-4.22351	2.40526e-05	0.000203003
PA2530	839.98	0.89444	0.249765	3.58113	0.000342116	0.00205892			PA2530	839.98	0.89444	0.249765	3.58113	0.000342116	0.00205892			PA3445	478.292	-1.97641	0.777858	-2.54083	0.011059	0.0395639
PA3160	7638.8	0.894292	0.244405	3.65905	0.00025315	0.00160786			PA3160	7638.8	0.894292	0.244405	3.65905	0.00025315	0.00160786			PA3613	4283.79	-1.9895	0.584571	-3.40335	0.000665644	0.00361856
PA3845	308.297	0.892845	0.244372	3.65364	0.000258552	0.00162746			PA3845	308.297	0.892845	0.244372	3.65364	0.000258552	0.00162746			PA3441	469.538	-1.99861	0.560671	-3.56468	0.000364299	0.00216005
PA2234	1519.64	0.887467	0.256544	3.45932	0.000541532	0.0030288			PA2234	1519.64	0.887467	0.256544	3.45932	0.000541532	0.0030288			PA1746	1043.23	-2.01687	0.43717	-4.61346	3.96022e-06	3.95389e-05
PA4607	2689.09	0.884767	0.32842	2.69401	0.00705976	0.0272361			PA4607	2689.09	0.884767	0.32842	2.69401	0.00705976	0.0272361			PA4232	5035.39	-2.02051	0.473049	-4.27125	1.94379e-05	0.000168612
PA2518	39.207	0.88359	0.357649	2.47055	0.0134905	0.0458743			PA2518	39.207	0.88359	0.357649	2.47055	0.0134905	0.0458743			PA1299	5304	-2.04452	0.359786	-5.68259	1.32667e-08	2.10063e-07
PA4115	1203.27	0.883427	0.315899	2.79655	0.00516517	0.0207918			PA4115	1203.27	0.883427	0.315899	2.79655	0.00516517	0.0207918			PA1365	1664.82	-2.06881	0.499489	-4.14185	3.44519e-05	0.000275468
PA5101	406.105	0.880429	0.310863	2.83221	0.00462278	0.0190923			PA5101	406.105	0.880429	0.310863	2.83221	0.00462278	0.0190923			PA4920	4462.15	-2.09041	0.215662	-9.69299	3.22918e-22	1.89075e-20
PA5526	3337.19	0.880143	0.211076	4.16979	3.04884e-05	0.00024837			PA5526	3337.19	0.880143	0.211076	4.16979	3.04884e-05	0.00024837			PA3444	288.447	-2.10325	0.838526	-2.50827	0.0121324	0.0423842
PA1344	2534.59	0.875701	0.242153	3.61631	0.000298835	0.00184183			PA1344	2534.59	0.875701	0.242153	3.61631	0.000298835	0.00184183			PA3458	905.074	-2.12524	0.425467	-4.99507	5.88139e-07	7.00408e-06
PA2145	146.368	0.875073	0.300004	2.91687	0.00353563	0.0152173			PA2145	146.368	0.875073	0.300004	2.91687	0.00353563	0.0152173			PA2453	16002.9	-2.12574	0.282891	-7.51434	5.71983e-14	1.93682e-12
PA4979	73.1861	0.868773	0.351099	2.47444	0.0133445	0.0455154			PA4979	73.1861	0.868773	0.351099	2.47444	0.0133445	0.0455154			PA2311	34.6956	-2.12766	0.796297	-2.67194	0.00754137	0.0287923
PA3315	865.444	0.868772	0.177327	4.89927	9.61944e-07	1.08795e-05			PA3315	865.444	0.868772	0.177327	4.89927	9.61944e-07	1.08795e-05			PA0210	165.499	-2.12963	0.63618	-3.34753	0.000815359	0.00430341
PA4120	69.699	0.868455	0.276313	3.14302	0.00167217	0.00804731			PA4120	69.699	0.868455	0.276313	3.14302	0.00167217	0.00804731			PA2129	56.4546	-2.14178	0.430856	-4.97099	6.66136e-07	7.84979e-06
PA2529	1482.55	0.866498	0.242364	3.57519	0.000349969	0.00209944			PA2529	1482.55	0.866498	0.242364	3.57519	0.000349969	0.00209944			PA1715	803.181	-2.14623	0.470791	-4.55877	5.14543e-06	4.99525e-05
PA0859	3277.14	0.865535	0.301944	2.86654	0.00414979	0.0173945			PA0859	3277.14	0.865535	0.301944	2.86654	0.00414979	0.0173945			PA0040	2398.17	-2.15427	0.346004	-6.22613	4.78102e-10	9.73699e-09
PA2938	228.786	0.863566	0.275821	3.13089	0.00174278	0.00833714			PA2938	228.786	0.863566	0.275821	3.13089	0.00174278	0.00833714			PA3573	1373.58	-2.16103	0.385346	-5.60801	2.0466e-08	3.1176e-07
PA2189	71.9552	0.861794	0.291667	2.95472	0.00312954	0.0137538			PA2189	71.9552	0.861794	0.291667	2.95472	0.00312954	0.0137538			PA0141	3925.83	-2.17011	0.463779	-4.67919	2.88007e-06	2.94879e-05
PA4787	13057.1	0.861632	0.321402	2.68086	0.00734337	0.0281755			PA4787	13057.1	0.861632	0.321402	2.68086	0.00734337	0.0281755			PA0527	868.507	-2.19558	0.757377	-2.89893	0.00374438	0.015969
PA2815	4095.15	0.861084	0.260156	3.30988	0.000933371	0.00482213			PA2815	4095.15	0.861084	0.260156	3.30988	0.000933371	0.00482213			PA2463	5007.26	-2.25785	0.306003	-7.37853	1.60052e-13	5.26113e-12
PA2707	2322.64	0.857697	0.246324	3.48199	0.000497703	0.0028032			PA2707	2322.64	0.857697	0.246324	3.48199	0.000497703	0.0028032			PA5440	2516.06	-2.25905	0.623374	-3.62391	0.000290182	0.00179638
PA4166	81.8967	0.857015	0.350564	2.44467	0.0144983	0.048552			PA4166	81.8967	0.857015	0.350564	2.44467	0.0144983	0.048552			PA3442	240.347	-2.27888	0.612435	-3.72101	0.000198431	0.00129997
PA2559.1	122.075	0.85634	0.279347	3.0655	0.00217303	0.0101031			PA2559.1	122.075	0.85634	0.279347	3.0655	0.00217303	0.0101031			PA1673	3022.01	-2.32488	0.754543	-3.08118	0.00206181	0.00963377
PA0424	1086.84	0.855229	0.211113	4.05104	5.09903e-05	0.000386276			PA0424	1086.84	0.855229	0.211113	4.05104	5.09903e-05	0.000386276			PA2126.1	790.541	-2.33716	0.352269	-6.63459	3.25396e-11	7.78319e-10
PA1749	1575.54	0.854878	0.216405	3.95035	7.80363e-05	0.000570405			PA1749	1575.54	0.854878	0.216405	3.95035	7.80363e-05	0.000570405			PA4918	665.266	-2.33999	0.412672	-5.67034	1.42511e-08	2.23759e-07
PA2109	203.249	0.854367	0.321951	2.65371	0.00796112	0.0299528			PA2109	203.249	0.854367	0.321951	2.65371	0.00796112	0.0299528			PA3872	201.15	-2.34704	0.479627	-4.89347	9.90753e-07	1.1138e-05
PA1732	218.425	0.85125	0.342365	2.48638	0.0129048	0.0443116			PA1732	218.425	0.85125	0.342365	2.48638	0.0129048	0.0443116			PA2126	297.816	-2.34977	0.386371	-6.08164	1.18961e-09	2.29884e-08
PA4780	1068.43	0.851124	0.224132	3.79743	0.000146204	0.000999775			PA4780	1068.43	0.851124	0.224132	3.79743	0.000146204	0.000999775			PA4770	1082.06	-2.36095	0.58235	-4.05417	5.0312e-05	0.000381651
PA1617	3282.56	0.850046	0.262795	3.23463	0.00121799	0.00608024			PA1617	3282.56	0.850046	0.262795	3.23463	0.00121799	0.00608024			PA1429	1425.13	-2.36391	0.738373	-3.20151	0.00136708	0.0067466
PA0557	606.004	0.850046	0.284391	2.989	0.00279889	0.012516			PA0557	606.004	0.850046	0.284391	2.989	0.00279889	0.012516			PA5436	2509.93	-2.391	0.21831	-10.9523	6.4799e-28	4.9221e-26
PA0588	33840	0.849741	0.312398	2.72006	0.00652694	0.0254072			PA0588	33840	0.849741	0.312398	2.72006	0.00652694	0.0254072			PA5353	302.248	-2.43968	0.503224	-4.84809	1.24653e-06	1.37118e-05
PA0786	47.2356	0.847591	0.346842	2.44374	0.0145359	0.0486346			PA0786	47.2356	0.847591	0.346842	2.44374	0.0145359	0.0486346			PA4348	5969.01	-2.47642	0.859337	-2.88178	0.00395442	0.0166625
PA3962	2582.03	0.845298	0.326843	2.58625	0.00970253	0.035576			PA3962	2582.03	0.845298	0.326843	2.58625	0.00970253	0.035576			PA4571	1449.65	-2.48652	0.601362	-4.13482	3.55236e-05	0.00028243
PA2560	344.812	0.844207	0.265534	3.17928	0.00147642	0.00721019			PA2560	344.812	0.844207	0.265534	3.17928	0.00147642	0.00721019			PA1546	15429.7	-2.50735	0.790405	-3.17223	0.00151271	0.00735547
PA5380	971.801	0.844199	0.203594	4.14649	3.37611e-05	0.000270715			PA5380	971.801	0.844199	0.203594	4.14649	3.37611e-05	0.000270715			PA2128	396.292	-2.50914	0.313309	-8.00852	1.16098e-15	4.56355e-14
PA0466	51.5386	0.843162	0.332851	2.53315	0.0113042	0.0403178			PA0466	51.5386	0.843162	0.332851	2.53315	0.0113042	0.0403178			PA5432	820.902	-2.51276	0.309034	-8.13101	4.25736e-16	1.74676e-14
PA5160	532.76	0.841081	0.181357	4.63771	3.52283e-06	3.55508e-05			PA5160	532.76	0.841081	0.181357	4.63771	3.52283e-06	3.55508e-05			PA5475	6861.01	-2.52414	0.618405	-4.08169	4.47101e-05	0.000344426
PA1847	3570.64	0.840597	0.258963	3.24601	0.00117033	0.00586838			PA1847	3570.64	0.840597	0.258963	3.24601	0.00117033	0.00586838			PA3873	77.8535	-2.53077	0.582705	-4.34315	1.40453e-05	0.00012652
PA5186	352.884	0.83984	0.226574	3.7067	0.000209976	0.0013582			PA5186	352.884	0.83984	0.226574	3.7067	0.000209976	0.0013582			PA2127	1304.93	-2.53835	0.51122	-4.96527	6.86068e-07	8.05092e-06
PA2771	1306.77	0.838043	0.181681	4.61273	3.97416e-06	3.96077e-05			PA2771	1306.77	0.838043	0.181681	4.61273	3.97416e-06	3.96077e-05			PA4358	9328.12	-2.5457	0.50941	-4.99734	5.81257e-07	6.93683e-06
PA0805	4139.27	0.837945	0.266533	3.14386	0.00166733	0.00803089			PA0805	4139.27	0.837945	0.266533	3.14386	0.00166733	0.00803089			PA3394	45.0363	-2.5592	0.882396	-2.90029	0.0037282	0.0159474
PA1496	443.676	0.835355	0.203642	4.10207	4.09463e-05	0.00032011			PA1496	443.676	0.835355	0.203642	4.10207	4.09463e-05	0.00032011			PA3393	280.598	-2.55987	0.866031	-2.95586	0.00311794	0.0137135
PA3843	120.245	0.83389	0.297391	2.80402	0.005047	0.0204831			PA3843	120.245	0.83389	0.297391	2.80402	0.005047	0.0204831			PA5082	880.533	-2.67232	0.455012	-5.87306	4.27812e-09	7.37648e-08
PA0468	2029.74	0.83098	0.276354	3.00694	0.00263891	0.0119239			PA0468	2029.74	0.83098	0.276354	3.00694	0.00263891	0.0119239			PA3337	1744.69	-2.78535	0.798648	-3.48757	0.000487424	0.00275635
PA0850	189.067	0.829694	0.197756	4.19555	2.72209e-05	0.00022668			PA0850	189.067	0.829694	0.197756	4.19555	2.72209e-05	0.00022668			PA1298	117.867	-2.78626	0.521879	-5.33891	9.35087e-08	1.25745e-06
PA2897	1449.79	0.829074	0.183536	4.51723	6.26531e-06	6.02005e-05			PA2897	1449.79	0.829074	0.183536	4.51723	6.26531e-06	6.02005e-05			PA0525	821.09	-2.7958	0.751201	-3.72177	0.000197833	0.00129839
PA1689	2099.89	0.828899	0.245902	3.37085	0.000749358	0.00401157			PA1689	2099.89	0.828899	0.245902	3.37085	0.000749358	0.00401157			PA3913	661.33	-2.79844	0.91754	-3.04994	0.00228886	0.0105198
PA0798	291.164	0.82744	0.30069	2.7518	0.00592679	0.0234115			PA0798	291.164	0.82744	0.30069	2.7518	0.00592679	0.0234115			PA0526	285.483	-2.87819	0.787405	-3.65529	0.000256891	0.00162584
PA1105	227.802	0.82742	0.295887	2.79641	0.00516744	0.0207918			PA1105	227.802	0.82742	0.295887	2.79641	0.00516744	0.0207918			PA3443	174.273	-2.91487	0.660843	-4.41083	1.02975e-05	9.61496e-05
PA0980	76.5667	0.827119	0.27754	2.98017	0.00288084	0.0128212			PA0980	76.5667	0.827119	0.27754	2.98017	0.00288084	0.0128212			PA2119	2879.69	-2.92077	0.794736	-3.67515	0.000237712	0.00151666
PA3035	51.2324	0.826917	0.282001	2.93232	0.00336439	0.0146259			PA3035	51.2324	0.826917	0.282001	2.93232	0.00336439	0.0146259			PA3876	184.244	-2.93011	0.577572	-5.07314	3.91304e-07	4.78157e-06
PA2787	1551.49	0.825237	0.282252	2.92376	0.00345836	0.0149534			PA2787	1551.49	0.825237	0.282252	2.92376	0.00345836	0.0149534			PA4359	361.978	-2.9303	0.825437	-3.55	0.000385229	0.0022657
PA2544	463.522	0.824961	0.283351	2.91144	0.00359763	0.0154605			PA2544	463.522	0.824961	0.283351	2.91144	0.00359763	0.0154605			PA2807	187.492	-2.9629	0.640498	-4.62593	3.72928e-06	3.74996e-05
PA3316	677.365	0.821947	0.266912	3.07946	0.00207373	0.00968143			PA3316	677.365	0.821947	0.266912	3.07946	0.00207373	0.00968143			PA3880	1065.43	-2.98482	0.878218	-3.39872	0.00067701	0.00366969
PA3323	124.158	0.820142	0.210555	3.89514	9.81411e-05	0.000695651			PA3323	124.158	0.820142	0.210555	3.89514	9.81411e-05	0.000695651			PA0512	421.831	-3.0021	0.568505	-5.2807	1.28692e-07	1.6819e-06
PA5530	1522.41	0.81944	0.333053	2.46039	0.0138786	0.0469103			PA5530	1522.41	0.81944	0.333053	2.46039	0.0138786	0.0469103			PA3911	52.6214	-3.02151	0.710415	-4.25316	2.10775e-05	0.00018088
PA3069	329.295	0.815636	0.2473	3.29816	0.000973207	0.00500036			PA3069	329.295	0.815636	0.2473	3.29816	0.000973207	0.00500036			PA1123	953.805	-3.02415	0.329419	-9.18025	4.30109e-20	2.21802e-18
PA2894	311.926	0.815477	0.202695	4.02318	5.74174e-05	0.000432052			PA2894	311.926	0.815477	0.202695	4.02318	5.74174e-05	0.000432052			PA3912	313.221	-3.13652	0.634231	-4.94539	7.59933e-07	8.84386e-06
PA2198	218.561	0.814211	0.229527	3.54735	0.00038913	0.00228558			PA2198	218.561	0.814211	0.229527	3.54735	0.00038913	0.00228558			PA3284	289.751	-3.13983	0.392777	-7.99391	1.30725e-15	5.10283e-14
PA4505	1239.04	0.810367	0.306792	2.64143	0.0082558	0.0308344			PA4505	1239.04	0.810367	0.306792	2.64143	0.0082558	0.0308344			PA4587	4388.09	-3.14665	0.871917	-3.60889	0.000307513	0.00188704
PA3261	983.524	0.809995	0.226593	3.57466	0.000350679	0.00210007			PA3261	983.524	0.809995	0.226593	3.57466	0.000350679	0.00210007			PA4067	87928.9	-3.20184	0.536395	-5.96918	2.38455e-09	4.30982e-08
PA2296	115.826	0.809253	0.325152	2.48884	0.0128159	0.044087			PA2296	115.826	0.809253	0.325152	2.48884	0.0128159	0.044087			PA1555.1	4920.3	-3.21337	0.418775	-7.67327	1.67672e-14	5.92759e-13
PA4296	3629.7	0.804862	0.225532	3.56872	0.000358728	0.00214284			PA4296	3629.7	0.804862	0.225532	3.56872	0.000358728	0.00214284			PA1297	2342.11	-3.36274	0.414125	-8.12012	4.65716e-16	1.89695e-14
PA2896	245.459	0.80453	0.247893	3.24547	0.00117257	0.00587436			PA2896	245.459	0.80453	0.247893	3.24547	0.00117257	0.00587436			PA0524	1534.9	-3.41924	0.763288	-4.47962	7.47764e-06	7.11198e-05
PA5103	384.772	0.803791	0.253026	3.17672	0.0014895	0.00726149			PA5103	384.772	0.803791	0.253026	3.17672	0.0014895	0.00726149			PA3282	235.098	-3.43019	0.439556	-7.80376	6.00908e-15	2.20765e-13
PA3892	144.718	0.797928	0.31074	2.56783	0.0102337	0.0372077			PA3892	144.718	0.797928	0.31074	2.56783	0.0102337	0.0372077			PA0523	315.384	-3.4676	0.837533	-4.14025	3.46924e-05	0.00027688
PA5205	532.523	0.797523	0.257606	3.0959	0.00196217	0.00921417			PA5205	532.523	0.797523	0.257606	3.0959	0.00196217	0.00921417			PA5084	2040.91	-3.53865	0.565892	-6.25322	4.02064e-10	8.27839e-09
PA3193	903.561	0.793164	0.22494	3.52611	0.000421714	0.00244377			PA3193	903.561	0.793164	0.22494	3.52611	0.000421714	0.00244377			PA3283	4619.01	-3.66706	0.401538	-9.13253	6.69147e-20	3.38854e-18
PA3102	2104.97	0.791553	0.202562	3.90771	9.31741e-05	0.00066557			PA3102	2104.97	0.791553	0.202562	3.90771	9.31741e-05	0.00066557			PA3392	500.631	-3.75995	0.913033	-4.11809	3.82029e-05	0.000302024
PA1338	8528.18	0.789722	0.305129	2.58816	0.00964894	0.0354257			PA1338	8528.18	0.789722	0.305129	2.58816	0.00964894	0.0354257			PA0516	1181.8	-3.79201	0.676826	-5.60264	2.11114e-08	3.20721e-07
PA2706	411.115	0.787046	0.239918	3.28048	0.00103631	0.00529074			PA2706	411.115	0.787046	0.239918	3.28048	0.00103631	0.00529074			PA1555	17173.1	-3.84912	0.511302	-7.52808	5.14914e-14	1.75414e-12
PA5262	2195.82	0.785283	0.184307	4.26073	2.0376e-05	0.000175128			PA5262	2195.82	0.785283	0.184307	4.26073	2.0376e-05	0.000175128			PA0515	214.719	-4.00707	0.807548	-4.96202	6.97638e-07	8.16963e-06
PA0788	818.728	0.784983	0.320825	2.44676	0.0144146	0.0483728			PA0788	818.728	0.784983	0.320825	2.44676	0.0144146	0.0483728			PA5083	2495.97	-4.03513	0.576913	-6.99435	2.66498e-12	7.52757e-11
PA1241	826.781	0.78401	0.1876	4.17916	2.92592e-05	0.000241152			PA1241	826.781	0.78401	0.1876	4.17916	2.92592e-05	0.000241152			PA0514	1072.65	-4.06219	0.74796	-5.43103	5.60293e-08	7.89324e-07
PA3311	1331.89	0.783936	0.288468	2.71759	0.00657594	0.0255802			PA3311	1331.89	0.783936	0.288468	2.71759	0.00657594	0.0255802			PA1556	19536.2	-4.12083	0.622288	-6.62206	3.54218e-11	8.36579e-10
PA3924	6166.83	0.78345	0.263855	2.96925	0.0029853	0.0132129			PA3924	6166.83	0.78345	0.263855	2.96925	0.0029853	0.0132129			PA0510	386.175	-4.17037	0.659057	-6.32778	2.4872e-10	5.33608e-09
PA1553	23197.4	0.779941	0.310555	2.51144	0.0120238	0.0421885			PA1553	23197.4	0.779941	0.310555	2.51144	0.0120238	0.0421885			PA0509	991.515	-4.19415	0.758468	-5.52976	3.20665e-08	4.73086e-07
PA0178	5020.72	0.777469	0.309776	2.50978	0.0120808	0.0423333			PA0178	5020.72	0.777469	0.309776	2.50978	0.0120808	0.0423333			PA0513	296.298	-4.25446	0.773122	-5.50296	3.73474e-08	5.41056e-07
PA0861	5992.63	0.77691	0.193677	4.01136	6.03694e-05	0.000453052			PA0861	5992.63	0.77691	0.193677	4.01136	6.03694e-05	0.000453052			PA1557	13988.2	-4.28961	0.626685	-6.84492	7.6518e-12	2.0005e-10
PA1047	1558.72	0.776603	0.14582	5.32574	1.0054e-07	1.33919e-06			PA1047	1558.72	0.776603	0.14582	5.32574	1.0054e-07	1.33919e-06			PA0511	849.834	-4.41053	0.731206	-6.03185	1.62093e-09	3.06776e-08
PA3588	108.516	0.77592	0.312303	2.48451	0.0129729	0.0444683			PA3588	108.516	0.77592	0.312303	2.48451	0.0129729	0.0444683			PA3391	860.627	-4.44105	0.916146	-4.84753	1.25008e-06	1.3724e-05
PA0235	113.071	0.775377	0.247552	3.13218	0.00173514	0.00831477			PA0235	113.071	0.775377	0.247552	3.13218	0.00173514	0.00831477			PA0518	1607.33	-4.53927	0.772967	-5.87253	4.29195e-09	7.37769e-08
PA1669	1106.27	0.77417	0.173972	4.44996	8.58866e-06	8.10014e-05			PA1669	1106.27	0.77417	0.173972	4.44996	8.58866e-06	8.10014e-05			PA0517	1392.87	-4.65352	0.803568	-5.79107	6.99412e-09	1.1529e-07
PA1413	166.791	0.773713	0.212315	3.64418	0.000268246	0.00168095			PA1413	166.791	0.773713	0.212315	3.64418	0.000268246	0.00168095			PA3395	163.876	-4.78634	1.17095	-4.08755	4.35949e-05	0.00033753
PA3534	180.073	0.772984	0.219091	3.52814	0.000418488	0.0024326			PA3534	180.073	0.772984	0.219091	3.52814	0.000418488	0.0024326			PA0519	9476.8	-4.96896	0.778092	-6.38608	1.70197e-10	3.78133e-09
PA4112	5251.14	0.772825	0.215456	3.58693	0.000334595	0.00202465			PA4112	5251.14	0.772825	0.215456	3.58693	0.000334595	0.00202465			PA4222	1202.25	-5.09509	0.898052	-5.67349	1.39918e-08	2.20303e-07
PA0959	1676.46	0.770282	0.271578	2.83631	0.00456376	0.0189041			PA0959	1676.46	0.770282	0.271578	2.83631	0.00456376	0.0189041			PA4229	1575.95	-5.39693	1.00924	-5.34753	8.9164e-08	1.21061e-06
PA2246	545.148	0.768155	0.246665	3.11416	0.0018447	0.00874288			PA2246	545.148	0.768155	0.246665	3.11416	0.0018447	0.00874288			PA4218	2832.95	-5.44315	0.981518	-5.54565	2.92865e-08	4.34352e-07
PA4657	1116.68	0.766124	0.305783	2.50545	0.0122295	0.0426601			PA4657	1116.68	0.766124	0.305783	2.50545	0.0122295	0.0426601			PA4228	3895.01	-5.50277	1.07097	-5.13813	2.77488e-07	3.43559e-06
PA1181	4005.33	0.765435	0.230895	3.31508	0.000916171	0.00474636			PA1181	4005.33	0.765435	0.230895	3.31508	0.000916171	0.00474636			PA4231	3034.2	-5.51513	0.993449	-5.55149	2.83244e-08	4.22311e-07
PA0484	307.803	0.765125	0.295114	2.59264	0.00952417	0.0350362			PA0484	307.803	0.765125	0.295114	2.59264	0.00952417	0.0350362			PA4230	1623.18	-5.51539	1.02061	-5.40401	6.51681e-08	9.04469e-07
PA3340	2621.91	0.765051	0.287157	2.66422	0.00771664	0.0293076			PA3340	2621.91	0.765051	0.287157	2.66422	0.00771664	0.0293076			PA4224	1389.05	-5.63678	1.04173	-5.41097	6.26834e-08	8.72137e-07
PA1944	830.939	0.764955	0.226633	3.3753	0.000737342	0.00395466			PA1944	830.939	0.764955	0.226633	3.3753	0.000737342	0.00395466			PA4220	2502.27	-5.72445	0.983335	-5.82147	5.83331e-09	9.72969e-08
PA4475	2748.65	0.764328	0.270622	2.82434	0.00473786	0.019496			PA4475	2748.65	0.764328	0.270622	2.82434	0.00473786	0.019496			PA4225	15553.6	-5.80401	1.01519	-5.71719	1.08303e-08	1.73934e-07
PA1112	521.666	0.762303	0.258516	2.94877	0.00319043	0.0139668			PA1112	521.666	0.762303	0.258516	2.94877	0.00319043	0.0139668			PA4221	9096.87	-5.86057	0.96155	-6.09492	1.09492e-09	2.13699e-08
PA1519	93.6359	0.759023	0.310655	2.4433	0.0145536	0.0486368			PA1519	93.6359	0.759023	0.310655	2.4433	0.0145536	0.0486368			PA4223	1228.09	-5.93072	0.980053	-6.05143	1.43566e-09	2.76365e-08
PA5107	860.422	0.755225	0.184456	4.09434	4.2337e-05	0.000330064			PA5107	860.422	0.755225	0.184456	4.09434	4.2337e-05	0.000330064			PA4226	9528.33	-6.00855	1.02441	-5.86539	4.48085e-09	7.65557e-08
PA3796	799.121	0.755029	0.228354	3.3064	0.000945027	0.00487339			PA3796	799.121	0.755029	0.228354	3.3064	0.000945027	0.00487339			PA4219	1366.91	-6.4482	0.984953	-6.54672	5.88162e-11	1.36052e-09
PA2884	590.845	0.754151	0.218793	3.44687	0.00056712	0.00314377			PA2884	590.845	0.754151	0.218793	3.44687	0.00056712	0.00314377			PA1244	1931.46	-6.98941	0.358618	-19.4898	1.33886e-84	6.27146e-82
PA5292	883.985	0.749805	0.158463	4.73174	2.22603e-06	2.32575e-05			PA5292	883.985	0.749805	0.158463	4.73174	2.22603e-06	2.32575e-05
PA0856	1746.06	0.749075	0.2019	3.71012	0.000207158	0.00134306			PA0856	1746.06	0.749075	0.2019	3.71012	0.000207158	0.00134306
PA1943	896.301	0.744382	0.252244	2.95104	0.00316709	0.0138863			PA1943	896.301	0.744382	0.252244	2.95104	0.00316709	0.0138863
PA4362	180.439	0.742939	0.294698	2.52102	0.0117015	0.0414455			PA4362	180.439	0.742939	0.294698	2.52102	0.0117015	0.0414455
PA4575	459.713	0.742262	0.2071	3.58408	0.000338264	0.00204011			PA4575	459.713	0.742262	0.2071	3.58408	0.000338264	0.00204011
PA0249	429.32	0.742005	0.244857	3.03036	0.00244261	0.0111444			PA0249	429.32	0.742005	0.244857	3.03036	0.00244261	0.0111444
PA4878	992.554	0.741511	0.295753	2.5072	0.0121692	0.0424865			PA4878	992.554	0.741511	0.295753	2.5072	0.0121692	0.0424865
PA2680	46.2089	0.740887	0.303233	2.44329	0.0145538	0.0486368			PA2680	46.2089	0.740887	0.303233	2.44329	0.0145538	0.0486368
PA1618	573.341	0.738647	0.199058	3.71071	0.000206679	0.00134151			PA1618	573.341	0.738647	0.199058	3.71071	0.000206679	0.00134151
PA1345	341.107	0.737817	0.189468	3.89416	9.85398e-05	0.000696719			PA1345	341.107	0.737817	0.189468	3.89416	9.85398e-05	0.000696719
PA2227	3023.97	0.735126	0.282	2.60683	0.00913838	0.0337718			PA2227	3023.97	0.735126	0.282	2.60683	0.00913838	0.0337718
PA3191	769.044	0.733203	0.29672	2.47103	0.0134726	0.045841			PA3191	769.044	0.733203	0.29672	2.47103	0.0134726	0.045841
PA3065	416.213	0.729374	0.173548	4.20272	2.63726e-05	0.000219941			PA3065	416.213	0.729374	0.173548	4.20272	2.63726e-05	0.000219941
PA0558	172.21	0.726938	0.217801	3.33762	0.000844992	0.00443897			PA0558	172.21	0.726938	0.217801	3.33762	0.000844992	0.00443897
PA3578	280.04	0.725042	0.221626	3.27147	0.00106991	0.00544252			PA3578	280.04	0.725042	0.221626	3.27147	0.00106991	0.00544252
PA5421	286.812	0.723468	0.205099	3.5274	0.000419656	0.00243686			PA5421	286.812	0.723468	0.205099	3.5274	0.000419656	0.00243686
PA2794	841.603	0.723025	0.21488	3.36479	0.00076601	0.00408127			PA2794	841.603	0.723025	0.21488	3.36479	0.00076601	0.00408127
PA4779	351.623	0.718359	0.238386	3.01343	0.00258313	0.0117001			PA4779	351.623	0.718359	0.238386	3.01343	0.00258313	0.0117001
PA4879	1350.48	0.717848	0.208819	3.43766	0.000586774	0.00324085			PA4879	1350.48	0.717848	0.208819	3.43766	0.000586774	0.00324085
PA1341	5499.53	0.714853	0.251709	2.83999	0.00451149	0.0187152			PA1341	5499.53	0.714853	0.251709	2.83999	0.00451149	0.0187152
PA4017	441.562	0.714382	0.16929	4.21987	2.44444e-05	0.000206			PA4017	441.562	0.714382	0.16929	4.21987	2.44444e-05	0.000206
PA4382	186.8	0.710869	0.222621	3.19318	0.00140714	0.00692601			PA4382	186.8	0.710869	0.222621	3.19318	0.00140714	0.00692601
PA3905	574.417	0.703584	0.224371	3.1358	0.00171385	0.0082273			PA3905	574.417	0.703584	0.224371	3.1358	0.00171385	0.0082273
PA3253	453.913	0.701326	0.243939	2.87501	0.00404012	0.0170109			PA3253	453.913	0.701326	0.243939	2.87501	0.00404012	0.0170109
PA2226	3107.05	0.700087	0.241646	2.89716	0.00376556	0.0160471			PA2226	3107.05	0.700087	0.241646	2.89716	0.00376556	0.0160471
PA2788	2332.81	0.699632	0.248303	2.81766	0.00483748	0.0198333			PA2788	2332.81	0.699632	0.248303	2.81766	0.00483748	0.0198333
PA2306	238.991	0.697949	0.165679	4.21264	2.52399e-05	0.000211179			PA2306	238.991	0.697949	0.165679	4.21264	2.52399e-05	0.000211179
PA4174	214.424	0.696631	0.195074	3.57111	0.00035547	0.00212563			PA4174	214.424	0.696631	0.195074	3.57111	0.00035547	0.00212563
PA4702	816.82	0.696205	0.205796	3.38298	0.00071703	0.00387169			PA4702	816.82	0.696205	0.205796	3.38298	0.00071703	0.00387169
PA2485	160.243	0.69523	0.269377	2.58088	0.00985486	0.036017			PA2485	160.243	0.69523	0.269377	2.58088	0.00985486	0.036017
PA4037	311.921	0.694847	0.256729	2.70653	0.00679899	0.0263385			PA4037	311.921	0.694847	0.256729	2.70653	0.00679899	0.0263385
PA0157	640.772	0.6948	0.153188	4.5356	5.74389e-06	5.56662e-05			PA0157	640.772	0.6948	0.153188	4.5356	5.74389e-06	5.56662e-05
PA5423	692.961	0.694351	0.179207	3.87457	0.000106812	0.000749549			PA5423	692.961	0.694351	0.179207	3.87457	0.000106812	0.000749549
PA3956	335.072	0.69371	0.264706	2.62068	0.00877534	0.0325371			PA3956	335.072	0.69371	0.264706	2.62068	0.00877534	0.0325371
PA0554	4373.3	0.687061	0.230262	2.98382	0.00284674	0.0126996			PA0554	4373.3	0.687061	0.230262	2.98382	0.00284674	0.0126996
PA0159	786.98	0.68436	0.133595	5.12263	3.01298e-07	3.72219e-06			PA0159	786.98	0.68436	0.133595	5.12263	3.01298e-07	3.72219e-06
PA5000	4718.26	0.682439	0.223423	3.05447	0.00225455	0.0103961			PA5000	4718.26	0.682439	0.223423	3.05447	0.00225455	0.0103961
PA4024	865.475	0.681523	0.199056	3.42377	0.00061758	0.00338675			PA4024	865.475	0.681523	0.199056	3.42377	0.00061758	0.00338675
PA0857	433.518	0.679572	0.18566	3.6603	0.00025192	0.00160186			PA0857	433.518	0.679572	0.18566	3.6603	0.00025192	0.00160186
PA0435	415.948	0.676955	0.219675	3.08162	0.00205878	0.00962763			PA0435	415.948	0.676955	0.219675	3.08162	0.00205878	0.00962763
PA4136	178.737	0.676358	0.199068	3.39763	0.000679729	0.00368089			PA4136	178.737	0.676358	0.199068	3.39763	0.000679729	0.00368089
PA5299	1851.31	0.67576	0.205542	3.28771	0.00101007	0.00517088			PA5299	1851.31	0.67576	0.205542	3.28771	0.00101007	0.00517088
PA4079	2813.05	0.67519	0.271097	2.49059	0.0127532	0.0439481			PA4079	2813.05	0.67519	0.271097	2.49059	0.0127532	0.0439481
PA2526	1505.89	0.674575	0.227181	2.96933	0.00298447	0.0132129			PA2526	1505.89	0.674575	0.227181	2.96933	0.00298447	0.0132129
PA2032	1306.68	0.67382	0.197884	3.40513	0.000661333	0.0035986			PA2032	1306.68	0.67382	0.197884	3.40513	0.000661333	0.0035986
PA0344	587.509	0.672765	0.180845	3.72011	0.000199134	0.00130151			PA0344	587.509	0.672765	0.180845	3.72011	0.000199134	0.00130151
PA2610	1186.45	0.671698	0.236548	2.83959	0.00451721	0.0187251			PA2610	1186.45	0.671698	0.236548	2.83959	0.00451721	0.0187251
PA2895	209.518	0.668543	0.241927	2.76341	0.0057201	0.0227067			PA2895	209.518	0.668543	0.241927	2.76341	0.0057201	0.0227067
PA4609	1202.94	0.667154	0.163005	4.09286	4.26094e-05	0.000331269			PA4609	1202.94	0.667154	0.163005	4.09286	4.26094e-05	0.000331269
PA2439	430.033	0.664114	0.22172	2.99528	0.00274194	0.0123166			PA2439	430.033	0.664114	0.22172	2.99528	0.00274194	0.0123166
PA0479	393.662	0.663977	0.265911	2.49699	0.0125254	0.0432995			PA0479	393.662	0.663977	0.265911	2.49699	0.0125254	0.0432995
PA4839	5661.32	0.663384	0.166947	3.97363	7.07865e-05	0.000522853			PA4839	5661.32	0.663384	0.166947	3.97363	7.07865e-05	0.000522853
PA3771	186.264	0.66035	0.224422	2.94245	0.00325623	0.0142217			PA3771	186.264	0.66035	0.224422	2.94245	0.00325623	0.0142217
PA2239	1877.5	0.659955	0.198083	3.33171	0.000863154	0.00451647			PA2239	1877.5	0.659955	0.198083	3.33171	0.000863154	0.00451647
PA0995	790.611	0.658525	0.242502	2.71555	0.00661667	0.0257208			PA0995	790.611	0.658525	0.242502	2.71555	0.00661667	0.0257208
PA2005	602.778	0.656787	0.186131	3.52864	0.000417708	0.00243057			PA2005	602.778	0.656787	0.186131	3.52864	0.000417708	0.00243057
PA3756	4826.46	0.65669	0.216118	3.03857	0.00237706	0.0108895			PA3756	4826.46	0.65669	0.216118	3.03857	0.00237706	0.0108895
PA1407	1596.9	0.656639	0.25955	2.52992	0.0114089	0.040614			PA1407	1596.9	0.656639	0.25955	2.52992	0.0114089	0.040614
PA0134	655.885	0.650677	0.259028	2.512	0.0120051	0.0421753			PA0134	655.885	0.650677	0.259028	2.512	0.0120051	0.0421753
PA3066	225.743	0.647751	0.164347	3.94136	8.10212e-05	0.000589923			PA3066	225.743	0.647751	0.164347	3.94136	8.10212e-05	0.000589923
PA0544	861.389	0.647552	0.256501	2.52456	0.0115842	0.0411079			PA0544	861.389	0.647552	0.256501	2.52456	0.0115842	0.0411079
PA1579	3595.82	0.646291	0.216158	2.9899	0.00279069	0.0124992			PA1579	3595.82	0.646291	0.216158	2.9899	0.00279069	0.0124992
PA4199	754.617	0.645485	0.151916	4.24895	2.14773e-05	0.000183471			PA4199	754.617	0.645485	0.151916	4.24895	2.14773e-05	0.000183471
PA3186	183.575	0.644492	0.230868	2.7916	0.00524481	0.021073			PA3186	183.575	0.644492	0.230868	2.7916	0.00524481	0.021073
PA5104	693.745	0.64365	0.261912	2.4575	0.0139906	0.047232			PA5104	693.745	0.64365	0.261912	2.4575	0.0139906	0.047232
PA0765	3404.34	0.63968	0.231876	2.75871	0.00580298	0.022987			PA0765	3404.34	0.63968	0.231876	2.75871	0.00580298	0.022987
PA4080	686.03	0.635129	0.22617	2.8082	0.00498197	0.0202911			PA4080	686.03	0.635129	0.22617	2.8082	0.00498197	0.0202911
PA0990	154.934	0.633183	0.260312	2.43241	0.0149989	0.0498574			PA0990	154.934	0.633183	0.260312	2.43241	0.0149989	0.0498574
PA1046	2186.63	0.631257	0.189326	3.33423	0.000855354	0.00448084			PA1046	2186.63	0.631257	0.189326	3.33423	0.000855354	0.00448084
PA4145	439.952	0.6297	0.224322	2.80713	0.0049985	0.0203157			PA4145	439.952	0.6297	0.224322	2.80713	0.0049985	0.0203157
PA2511	231.723	0.625734	0.218396	2.86513	0.00416835	0.0174332			PA2511	231.723	0.625734	0.218396	2.86513	0.00416835	0.0174332
PA3623	2089.06	0.623431	0.232723	2.67886	0.00738741	0.0283251			PA3623	2089.06	0.623431	0.232723	2.67886	0.00738741	0.0283251
PA0913	11909.1	0.62222	0.246948	2.51964	0.0117474	0.0415037			PA0913	11909.1	0.62222	0.246948	2.51964	0.0117474	0.0415037
PA3733	1705.96	0.618739	0.172445	3.58804	0.000333174	0.00202025			PA3733	1705.96	0.618739	0.172445	3.58804	0.000333174	0.00202025
PA1358	902.682	0.615007	0.194742	3.15806	0.00158822	0.00769347			PA1358	902.682	0.615007	0.194742	3.15806	0.00158822	0.00769347
PA3474	918.403	0.613935	0.192983	3.18129	0.00146621	0.00717279			PA3474	918.403	0.613935	0.192983	3.18129	0.00146621	0.00717279
PA3036	162.726	0.611002	0.250429	2.43982	0.0146944	0.048961			PA3036	162.726	0.611002	0.250429	2.43982	0.0146944	0.048961
PA0766	10082.6	0.609952	0.229116	2.6622	0.0077631	0.0293848			PA0766	10082.6	0.609952	0.229116	2.6622	0.0077631	0.0293848
PA4975	4698.81	0.609802	0.244022	2.49897	0.0124556	0.0431912			PA4975	4698.81	0.609802	0.244022	2.49897	0.0124556	0.0431912
PA2620	10706	0.607869	0.191156	3.17997	0.00147292	0.00719935			PA2620	10706	0.607869	0.191156	3.17997	0.00147292	0.00719935
PA0893	1512.06	0.606386	0.199777	3.03531	0.00240285	0.0109897			PA0893	1512.06	0.606386	0.199777	3.03531	0.00240285	0.0109897
PA4829	354.819	0.60541	0.197596	3.06388	0.00218484	0.0101496			PA4829	354.819	0.60541	0.197596	3.06388	0.00218484	0.0101496
PA4976	282.089	0.603356	0.172485	3.49801	0.00046874	0.0026722			PA4976	282.089	0.603356	0.172485	3.49801	0.00046874	0.0026722
PA0894	984.098	0.603012	0.194692	3.09725	0.00195322	0.00917983			PA0894	984.098	0.603012	0.194692	3.09725	0.00195322	0.00917983
PA4535	3301.09	0.602847	0.210396	2.86529	0.00416622	0.0174332			PA4535	3301.09	0.602847	0.210396	2.86529	0.00416622	0.0174332
PA5484	2702.22	0.601175	0.227394	2.64376	0.00819918	0.0307123			PA5484	2702.22	0.601175	0.227394	2.64376	0.00819918	0.0307123
PA1948	312.525	0.600722	0.21472	2.7977	0.00514678	0.0207693			PA1948	312.525	0.600722	0.21472	2.7977	0.00514678	0.0207693
PA3011	7740.22	0.598397	0.163429	3.66151	0.000250732	0.00159611			PA3011	7740.22	0.598397	0.163429	3.66151	0.000250732	0.00159611
PA5295	2867.79	0.598057	0.123206	4.85411	1.20929e-06	1.33544e-05			PA5295	2867.79	0.598057	0.123206	4.85411	1.20929e-06	1.33544e-05
PA5393	174.372	0.59705	0.190666	3.13139	0.00173979	0.00832995			PA5393	174.372	0.59705	0.190666	3.13139	0.00173979	0.00832995
PA2606	1592.81	0.596978	0.210572	2.83503	0.00458212	0.0189662			PA2606	1592.81	0.596978	0.210572	2.83503	0.00458212	0.0189662
PA0860	1569.89	0.59625	0.140776	4.23546	2.28087e-05	0.00019396			PA0860	1569.89	0.59625	0.140776	4.23546	2.28087e-05	0.00019396
PA1386	992.305	0.594103	0.226786	2.61966	0.0088017	0.0326133			PA1386	992.305	0.594103	0.226786	2.61966	0.0088017	0.0326133
PA3238	1234.33	0.593406	0.191067	3.10575	0.001898	0.00896452			PA3238	1234.33	0.593406	0.191067	3.10575	0.001898	0.00896452
PA0117	412.131	0.590734	0.22297	2.64939	0.00806363	0.0302979			PA0117	412.131	0.590734	0.22297	2.64939	0.00806363	0.0302979
PA0994	668.005	0.587512	0.210035	2.79721	0.00515465	0.020785			PA0994	668.005	0.587512	0.210035	2.79721	0.00515465	0.020785
PA0833	879.458	0.586729	0.167726	3.49813	0.000468536	0.0026722			PA0833	879.458	0.586729	0.167726	3.49813	0.000468536	0.0026722
PA0976	618.169	0.58608	0.230021	2.54794	0.0108361	0.0389447			PA0976	618.169	0.58608	0.230021	2.54794	0.0108361	0.0389447
PA3254	565.4	0.585853	0.195828	2.99166	0.00277462	0.012447			PA3254	565.4	0.585853	0.195828	2.99166	0.00277462	0.012447
PA5514	225.325	0.585129	0.231576	2.52673	0.011513	0.0409328			PA5514	225.325	0.585129	0.231576	2.52673	0.011513	0.0409328
PA2525	383.684	0.582973	0.203794	2.86061	0.00422832	0.017621			PA2525	383.684	0.582973	0.203794	2.86061	0.00422832	0.017621
PA0230	313.517	0.582817	0.234604	2.48426	0.0129821	0.0444683			PA0230	313.517	0.582817	0.234604	2.48426	0.0129821	0.0444683
PA3526	1351.84	0.581128	0.202363	2.87171	0.00408263	0.0171385			PA3526	1351.84	0.581128	0.202363	2.87171	0.00408263	0.0171385
PA1385	521.883	0.578594	0.231641	2.4978	0.0124965	0.0432263			PA1385	521.883	0.578594	0.231641	2.4978	0.0124965	0.0432263
PA3230	2452.1	0.575087	0.214874	2.6764	0.00744187	0.0284757			PA3230	2452.1	0.575087	0.214874	2.6764	0.00744187	0.0284757
PA5545	756.502	0.573415	0.209103	2.74226	0.00610181	0.0239012			PA5545	756.502	0.573415	0.209103	2.74226	0.00610181	0.0239012
PA2618	1942.08	0.572649	0.159711	3.58553	0.000336389	0.00203098			PA2618	1942.08	0.572649	0.159711	3.58553	0.000336389	0.00203098
PA0555	11719.2	0.570417	0.216928	2.62953	0.00855039	0.0317905			PA0555	11719.2	0.570417	0.216928	2.62953	0.00855039	0.0317905
PA3753	408.042	0.567549	0.187646	3.02457	0.00248987	0.0113324			PA3753	408.042	0.567549	0.187646	3.02457	0.00248987	0.0113324
PA4477	4708.92	0.563489	0.213146	2.64367	0.00820124	0.0307123			PA4477	4708.92	0.563489	0.213146	2.64367	0.00820124	0.0307123
PA1027	482.89	0.561218	0.19921	2.81723	0.00484403	0.0198457			PA1027	482.89	0.561218	0.19921	2.81723	0.00484403	0.0198457
PA3757	431.341	0.560817	0.204174	2.74676	0.00601872	0.0236582			PA3757	431.341	0.560817	0.204174	2.74676	0.00601872	0.0236582
PA2096	173.232	0.559187	0.227568	2.45723	0.0140014	0.0472401			PA2096	173.232	0.559187	0.227568	2.45723	0.0140014	0.0472401
PA2228	354.826	0.558301	0.189056	2.9531	0.00314598	0.0138045			PA2228	354.826	0.558301	0.189056	2.9531	0.00314598	0.0138045
PA0954	194.507	0.557212	0.212459	2.62268	0.0087241	0.0323684			PA0954	194.507	0.557212	0.212459	2.62268	0.0087241	0.0323684
PA3010	1349.25	0.555991	0.202901	2.74021	0.00614003	0.0240008			PA3010	1349.25	0.555991	0.202901	2.74021	0.00614003	0.0240008
PA5047	2606.2	0.555966	0.156148	3.5605	0.000370143	0.00219008			PA5047	2606.2	0.555966	0.156148	3.5605	0.000370143	0.00219008
PA1648	697.123	0.553292	0.176608	3.13288	0.001731	0.00830199			PA1648	697.123	0.553292	0.176608	3.13288	0.001731	0.00830199
PA1063	300.967	0.552186	0.195959	2.81787	0.00483441	0.0198333			PA1063	300.967	0.552186	0.195959	2.81787	0.00483441	0.0198333
PA3141	8927.07	0.550264	0.116635	4.71782	2.38387e-06	2.45866e-05			PA3141	8927.07	0.550264	0.116635	4.71782	2.38387e-06	2.45866e-05
PA3008	1898.83	0.548486	0.158691	3.45632	0.000547613	0.0030537			PA3008	1898.83	0.548486	0.158691	3.45632	0.000547613	0.0030537
PA2568	1119.3	0.548466	0.219195	2.50218	0.012343	0.0429596			PA2568	1119.3	0.548466	0.219195	2.50218	0.012343	0.0429596
PA2826	263.163	0.543562	0.216595	2.50957	0.0120877	0.0423333			PA2826	263.163	0.543562	0.216595	2.50957	0.0120877	0.0423333
PA0556	986.785	0.540514	0.199839	2.70474	0.00683576	0.0264627			PA0556	986.785	0.540514	0.199839	2.70474	0.00683576	0.0264627
PA0272	618.268	0.536607	0.169051	3.17424	0.00150228	0.00731744			PA0272	618.268	0.536607	0.169051	3.17424	0.00150228	0.00731744
PA0868	1159	0.535333	0.185588	2.88453	0.00392	0.016558			PA0868	1159	0.535333	0.185588	2.88453	0.00392	0.016558
PA0847	651.904	0.533589	0.198707	2.68531	0.00724626	0.0278409			PA0847	651.904	0.533589	0.198707	2.68531	0.00724626	0.0278409
PA0469	664.482	0.533078	0.144185	3.69718	0.000218011	0.00140532			PA0469	664.482	0.533078	0.144185	3.69718	0.000218011	0.00140532
PA1097	5842.08	0.532444	0.146069	3.64516	0.000267224	0.00167642			PA1097	5842.08	0.532444	0.146069	3.64516	0.000267224	0.00167642
PA5333	1167.35	0.531028	0.141004	3.76606	0.000165847	0.00111778			PA5333	1167.35	0.531028	0.141004	3.76606	0.000165847	0.00111778
PA5159	565.734	0.529825	0.151521	3.49671	0.000471032	0.00267983			PA5159	565.734	0.529825	0.151521	3.49671	0.000471032	0.00267983
PA4502	974.587	0.529525	0.192736	2.74742	0.00600662	0.0236437			PA4502	974.587	0.529525	0.192736	2.74742	0.00600662	0.0236437
PA5525	1825.68	0.528083	0.166764	3.16665	0.00154206	0.00748523			PA5525	1825.68	0.528083	0.166764	3.16665	0.00154206	0.00748523
PA2273	380.265	0.522921	0.213085	2.45405	0.0141257	0.0475329			PA2273	380.265	0.522921	0.213085	2.45405	0.0141257	0.0475329
PA1627	484.143	0.521933	0.209896	2.48663	0.0128959	0.0443081			PA1627	484.143	0.521933	0.209896	2.48663	0.0128959	0.0443081
PA1060	1518.57	0.520923	0.178201	2.92323	0.00346426	0.0149674			PA1060	1518.57	0.520923	0.178201	2.92323	0.00346426	0.0149674
PA0920	4520.18	0.518335	0.192515	2.69244	0.0070932	0.0273463			PA0920	4520.18	0.518335	0.192515	2.69244	0.0070932	0.0273463
PA5197	594.817	0.517938	0.146207	3.54249	0.000396364	0.00231838			PA5197	594.817	0.517938	0.146207	3.54249	0.000396364	0.00231838
PA2733	1594.49	0.517699	0.187473	2.76146	0.00575432	0.0228103			PA2733	1594.49	0.517699	0.187473	2.76146	0.00575432	0.0228103
PA5349	2154.5	0.516439	0.146699	3.52041	0.000430883	0.0024892			PA5349	2154.5	0.516439	0.146699	3.52041	0.000430883	0.0024892
PA0268	391.461	0.515634	0.144587	3.56625	0.000362125	0.00215397			PA0268	391.461	0.515634	0.144587	3.56625	0.000362125	0.00215397
PA2698	149.472	0.51305	0.210598	2.43616	0.0148441	0.0494012			PA2698	149.472	0.51305	0.210598	2.43616	0.0148441	0.0494012
PA3200	918.102	0.50904	0.177662	2.86522	0.00416723	0.0174332			PA3200	918.102	0.50904	0.177662	2.86522	0.00416723	0.0174332
PA1915	1365.91	0.509039	0.191569	2.65722	0.0078789	0.0297031			PA1915	1365.91	0.509039	0.191569	2.65722	0.0078789	0.0297031
PA3707	1396.36	0.506497	0.172986	2.92796	0.00341196	0.0147869			PA3707	1396.36	0.506497	0.172986	2.92796	0.00341196	0.0147869
PA0425	4366.42	0.504671	0.195394	2.58284	0.0097991	0.0358365			PA0425	4366.42	0.504671	0.195394	2.58284	0.0097991	0.0358365
PA3995	436.071	0.504562	0.166662	3.02745	0.00246624	0.0112431			PA3995	436.071	0.504562	0.166662	3.02745	0.00246624	0.0112431
PA1087	5200.88	0.499051	0.156062	3.19778	0.00138489	0.00682848			PA1087	5200.88	0.499051	0.156062	3.19778	0.00138489	0.00682848
PA3706	2211.85	0.49344	0.109803	4.49388	6.99361e-06	6.6742e-05			PA3706	2211.85	0.49344	0.109803	4.49388	6.99361e-06	6.6742e-05
PA5358	5781.02	0.490394	0.169859	2.88706	0.0038886	0.0164883			PA5358	5781.02	0.490394	0.169859	2.88706	0.0038886	0.0164883
PA4947	6651.19	0.488343	0.169342	2.88377	0.0039294	0.0165695			PA4947	6651.19	0.488343	0.169342	2.88377	0.0039294	0.0165695
PA0919	2011.37	0.487781	0.164963	2.95691	0.00310734	0.0136777			PA0919	2011.37	0.487781	0.164963	2.95691	0.00310734	0.0136777
PA1439	1175.66	0.484184	0.190776	2.53797	0.0111499	0.039818			PA1439	1175.66	0.484184	0.190776	2.53797	0.0111499	0.039818
PA4735	6503.77	0.481531	0.125719	3.83021	0.000128036	0.000885225			PA4735	6503.77	0.481531	0.125719	3.83021	0.000128036	0.000885225
PA0162	807.394	0.481263	0.159636	3.01474	0.00257196	0.0116588			PA0162	807.394	0.481263	0.159636	3.01474	0.00257196	0.0116588
PA4498	573.167	0.474481	0.177962	2.66619	0.00767163	0.0291633			PA4498	573.167	0.474481	0.177962	2.66619	0.00767163	0.0291633
PA0345	472.279	0.47387	0.191245	2.47782	0.0132189	0.0451691			PA0345	472.279	0.47387	0.191245	2.47782	0.0132189	0.0451691
PA2652	1303.58	0.47178	0.139785	3.37505	0.000738026	0.00395466			PA2652	1303.58	0.47178	0.139785	3.37505	0.000738026	0.00395466
PA1086	3633.59	0.470318	0.166304	2.82806	0.00468309	0.0192989			PA1086	3633.59	0.470318	0.166304	2.82806	0.00468309	0.0192989
PA3848	1826.78	0.46902	0.150474	3.11695	0.00182729	0.0086677			PA3848	1826.78	0.46902	0.150474	3.11695	0.00182729	0.0086677
PA1819	1099.63	0.468271	0.117524	3.98447	6.76311e-05	0.00050285			PA1819	1099.63	0.468271	0.117524	3.98447	6.76311e-05	0.00050285
PA2796	13229.3	0.451246	0.18135	2.48826	0.0128368	0.044132			PA2796	13229.3	0.451246	0.18135	2.48826	0.0128368	0.044132
PA3825	760.476	0.443366	0.179479	2.47029	0.0135002	0.0458794			PA3825	760.476	0.443366	0.179479	2.47029	0.0135002	0.0458794
PA5422	594.041	0.442212	0.165488	2.67218	0.00753609	0.0287923			PA5422	594.041	0.442212	0.165488	2.67218	0.00753609	0.0287923
PA3702	1716.57	0.441719	0.146653	3.012	0.00259532	0.0117363			PA3702	1716.57	0.441719	0.146653	3.012	0.00259532	0.0117363
PA3076	1324.47	0.4403	0.17087	2.57682	0.00997151	0.0363724			PA3076	1324.47	0.4403	0.17087	2.57682	0.00997151	0.0363724
PA1373	237.936	0.439498	0.174682	2.51599	0.0118699	0.0418839			PA1373	237.936	0.439498	0.174682	2.51599	0.0118699	0.0418839
PA1813	399.802	0.437666	0.170479	2.56728	0.01025	0.0372077			PA1813	399.802	0.437666	0.170479	2.56728	0.01025	0.0372077
PA1637	153.828	0.434778	0.163246	2.66332	0.00773728	0.0293463			PA1637	153.828	0.434778	0.163246	2.66332	0.00773728	0.0293463
PA4201	872.118	0.420261	0.159276	2.63857	0.00832563	0.031054			PA4201	872.118	0.420261	0.159276	2.63857	0.00832563	0.031054
PA1777	357026	0.414836	0.140635	2.94973	0.00318056	0.0139345			PA1777	357026	0.414836	0.140635	2.94973	0.00318056	0.0139345
PA0924	363.618	0.398408	0.163787	2.43248	0.0149959	0.0498574			PA0924	363.618	0.398408	0.163787	2.43248	0.0149959	0.0498574
PA2651	2665.8	0.395606	0.156341	2.5304	0.0113933	0.0405841			PA2651	2665.8	0.395606	0.156341	2.5304	0.0113933	0.0405841
PA0427	7787.63	0.389796	0.159763	2.43984	0.0146939	0.048961			PA0427	7787.63	0.389796	0.159763	2.43984	0.0146939	0.048961
PA3708	2184.35	0.352764	0.112036	3.14866	0.00164021	0.00790707			PA3708	2184.35	0.352764	0.112036	3.14866	0.00164021	0.00790707
PA0343	745.831	0.352568	0.128653	2.74046	0.00613541	0.0239994			PA0343	745.831	0.352568	0.128653	2.74046	0.00613541	0.0239994
PA1054	3825.57	0.347737	0.139628	2.49046	0.0127578	0.0439481			PA1054	3825.57	0.347737	0.139628	2.49046	0.0127578	0.0439481
PA3849	2098.71	-0.314537	0.105993	-2.96751	0.00300219	0.0132772
PA1532	5325.06	-0.343325	0.136556	-2.51417	0.0119311	0.0420293
PA5320	5654.17	-0.350453	0.127613	-2.7462	0.00602891	0.0236817
PA1563	775.902	-0.360377	0.145274	-2.48067	0.0131137	0.0448372
PA4734	1413.7	-0.361228	0.143248	-2.5217	0.0116789	0.0413915
PA4576	5459.59	-0.362558	0.136206	-2.66184	0.00777151	0.0293968
PA4376	1172.26	-0.372757	0.152283	-2.44779	0.0143736	0.0482639
PA4521	787.892	-0.373759	0.122923	-3.0406	0.0023611	0.0108253
PA3247	1897.89	-0.391484	0.136715	-2.86351	0.0041898	0.0175099
PA4527	8323.57	-0.397807	0.147144	-2.70352	0.006861	0.0265421
PA0454	1450.77	-0.416264	0.111441	-3.73528	0.000187507	0.00124144
PA0658	782.027	-0.416745	0.163496	-2.54897	0.0108042	0.0389049
PA0455	1317.74	-0.417463	0.157007	-2.65888	0.00784008	0.0295994
PA2654	2009.95	-0.420416	0.135722	-3.09763	0.00195077	0.00917598
PA4416	7354.49	-0.422149	0.145577	-2.89983	0.00373364	0.0159474
PA0053	722.429	-0.425016	0.169439	-2.50837	0.0121289	0.0423842
PA2460	323.47	-0.427702	0.171679	-2.49128	0.0127283	0.0439469
PA3949	995.337	-0.427801	0.151066	-2.83189	0.00462741	0.0190974
PA3115	12831.2	-0.435332	0.114666	-3.79652	0.000146742	0.00100223
PA3950	2856.17	-0.436108	0.173018	-2.5206	0.0117155	0.0414574
PA4546	2754.03	-0.446161	0.145351	-3.06954	0.00214386	0.00998397
PA1772	1495.11	-0.448417	0.129774	-3.45536	0.000549557	0.00306151
PA3002	5169.56	-0.448422	0.172766	-2.59555	0.00944401	0.0347869
PA4886	495.522	-0.451512	0.183875	-2.45554	0.0140672	0.047405
PA4233	2564.28	-0.452657	0.16816	-2.69182	0.00710635	0.0273782
PA5064	3861.97	-0.452668	0.173267	-2.61255	0.00898703	0.0332343
PA4324	1831.34	-0.452841	0.12827	-3.53036	0.000414997	0.0024173
PA5307	1706.83	-0.452843	0.143411	-3.15766	0.00159043	0.00769347
PA5050	1301.34	-0.458061	0.164899	-2.77783	0.00547236	0.0218778
PA5190	1859.57	-0.459671	0.187113	-2.45666	0.0140237	0.0472869
PA0392	3035.55	-0.461767	0.165928	-2.78293	0.00538701	0.0216134
PA0012	235.879	-0.465623	0.188669	-2.46794	0.0135893	0.0461265
PA0577	6828.09	-0.468052	0.151708	-3.08522	0.00203404	0.00951983
PA5412	1577.66	-0.469829	0.162754	-2.88674	0.00389254	0.0164883
PA5071	935.673	-0.472618	0.189184	-2.49819	0.0124829	0.0432263
PA5552	2683.27	-0.472879	0.140885	-3.35649	0.000789372	0.00418448
PA5372	929.271	-0.476819	0.187133	-2.54802	0.0108335	0.0389447
PA4961	3385.73	-0.478977	0.161968	-2.95723	0.00310413	0.0136742
PA5237	2677.7	-0.479719	0.139737	-3.43302	0.000596898	0.0032926
PA3085	1413.6	-0.482252	0.197824	-2.43779	0.0147775	0.0492088
PA5270	1693.21	-0.48368	0.192393	-2.51402	0.0119365	0.0420293
PA0651	2928.25	-0.485015	0.146702	-3.30613	0.000945933	0.00487359
PA5242	12443.5	-0.485136	0.144457	-3.35834	0.000784131	0.00416204
PA3583	392.396	-0.488492	0.194491	-2.51165	0.0120169	0.0421885
PA0566	868.574	-0.494399	0.187657	-2.6346	0.00842375	0.0313991
PA2774	441.402	-0.497469	0.195286	-2.54739	0.0108532	0.038969
PA4757	5538.72	-0.498551	0.148403	-3.35944	0.000781006	0.00414937
PA0592	2630.57	-0.500695	0.18269	-2.74069	0.00613112	0.0239993
PA4753	2770.04	-0.50161	0.163302	-3.07166	0.00212869	0.0099254
PA3961	1087.49	-0.505845	0.179855	-2.81252	0.00491543	0.0200797
PA0956	9520.77	-0.507206	0.191877	-2.64339	0.00820798	0.0307171
PA3047	798.789	-0.507257	0.190512	-2.6626	0.00775399	0.0293701
PA2985	391.256	-0.50809	0.190475	-2.66749	0.00764193	0.0291025
PA4721	634.363	-0.510641	0.171574	-2.97622	0.00291827	0.0129775
PA0846	1911.63	-0.512285	0.157038	-3.26217	0.00110563	0.00559382
PA4554	7190.68	-0.512984	0.139354	-3.68115	0.00023218	0.0014843
PA1405	366.51	-0.513639	0.185656	-2.76662	0.00566403	0.0225072
PA2725	1293.58	-0.514286	0.170699	-3.01283	0.00258824	0.0117138
PA0600	1403.41	-0.515766	0.130808	-3.94294	8.04895e-05	0.000586811
PA5344	2398.14	-0.516947	0.165653	-3.12066	0.00180448	0.00859573
PA5567	1742.8	-0.517441	0.178347	-2.90132	0.00371592	0.015908
PA0393	1031.02	-0.519617	0.155976	-3.33139	0.00086414	0.00451647
PA0342	3274.99	-0.520936	0.154249	-3.37723	0.000732197	0.00393093
PA3295	1378.63	-0.521406	0.211349	-2.46704	0.0136234	0.0461864
PA4435	913.114	-0.523189	0.20463	-2.55676	0.0105653	0.0381669
PA5233	1587.81	-0.524001	0.211825	-2.47374	0.0133706	0.0455767
PA0005	1608.7	-0.52729	0.210216	-2.50832	0.0121306	0.0423842
PA5505	2489.07	-0.52929	0.213234	-2.4822	0.0130573	0.0446987
PA4417	4685.89	-0.530312	0.201865	-2.62707	0.00861239	0.0319962
PA4887	1324.07	-0.53154	0.211512	-2.51305	0.0119692	0.0421021
PA3942	591.796	-0.53162	0.200353	-2.65341	0.0079683	0.0299598
PA3344	8685.31	-0.532371	0.214973	-2.47645	0.0132697	0.0452877
PA1816	4337.33	-0.534595	0.192332	-2.77954	0.00544364	0.0217939
PA5336	1433.59	-0.539923	0.219439	-2.46047	0.0138756	0.0469103
PA0317	3863.83	-0.542075	0.1379	-3.93092	8.46202e-05	0.000611376
PA3850	1133.38	-0.542188	0.149047	-3.6377	0.00027508	0.00171994
PA4042	372.391	-0.544594	0.211827	-2.57093	0.0101426	0.0369153
PA4010	1233.6	-0.544915	0.22079	-2.46803	0.013586	0.0461265
PA5263	3053.14	-0.545263	0.139263	-3.91535	9.02745e-05	0.000648062
PA2458	490.04	-0.547746	0.213065	-2.57079	0.0101466	0.0369153
PA5110	3420.69	-0.548043	0.224623	-2.43983	0.014694	0.048961
PA0330	794.679	-0.548652	0.192723	-2.84684	0.0044155	0.0183441
PA0286	4833.88	-0.552321	0.15834	-3.48819	0.000486301	0.00275554
PA3693	236.611	-0.555829	0.205758	-2.70138	0.00690533	0.0266769
PA3632	571.912	-0.556349	0.225464	-2.46758	0.0136031	0.0461453
PA1132	297.751	-0.55641	0.21715	-2.56232	0.0103974	0.0376572
PA1607	792.012	-0.560074	0.177679	-3.15217	0.00162064	0.00782614
PA3860	720.382	-0.561447	0.189437	-2.96377	0.00303897	0.0134293
PA3553	847.01	-0.564004	0.230717	-2.44457	0.0145025	0.048552
PA4565	1898.5	-0.570304	0.134293	-4.24672	2.16927e-05	0.00018503
PA4807	2424.87	-0.570813	0.216687	-2.63427	0.00843188	0.0314086
PA0357	2264.53	-0.571937	0.222785	-2.56722	0.0102519	0.0372077
PA4029	2556.21	-0.572483	0.215285	-2.65918	0.00783301	0.0295994
PA5491	4508.07	-0.572803	0.203178	-2.81922	0.00481403	0.0197804
PA5006	4040.94	-0.577906	0.169473	-3.41003	0.000649567	0.00354487
PA5224	6445.92	-0.582446	0.155149	-3.75412	0.000173953	0.00116368
PA3527	1665.3	-0.585155	0.167972	-3.48365	0.000494622	0.00279144
PA4696	9505.6	-0.585533	0.235066	-2.49092	0.0127411	0.0439481
PA4544	6004.03	-0.585748	0.219235	-2.67178	0.00754511	0.0287923
PA1117	534.344	-0.586193	0.18278	-3.2071	0.0013408	0.00662271
PA3139	8170.67	-0.587282	0.170591	-3.44263	0.00057609	0.00318721
PA0004	15144.9	-0.590244	0.197068	-2.99512	0.00274335	0.0123166
PA2960	8816.1	-0.591908	0.218108	-2.71383	0.00665107	0.0258367
PA3615	3442.32	-0.592986	0.17782	-3.33475	0.000853764	0.00447669
PA3769	9865.75	-0.593569	0.241885	-2.45393	0.0141305	0.0475329
PA2857	633.226	-0.593676	0.242779	-2.44533	0.0144719	0.0485072
PA0003	16078.5	-0.594258	0.176819	-3.36083	0.000777081	0.00413242
PA0352	3516.42	-0.595699	0.238055	-2.50236	0.0123368	0.0429596
PA3955	971.371	-0.596921	0.217096	-2.74957	0.00596731	0.0235219
PA4157	221.956	-0.597282	0.227148	-2.62949	0.00855136	0.0317905
PA0626	3248.97	-0.59731	0.231873	-2.57602	0.00999459	0.0364329
PA5247	127.827	-0.597347	0.237548	-2.51463	0.0119156	0.0420185
PA4960	5113.29	-0.59773	0.19771	-3.02327	0.00250061	0.0113721
PA4531	595.726	-0.598478	0.171002	-3.49983	0.000465549	0.00266482
PA4959	6235.55	-0.598981	0.165714	-3.61455	0.000300873	0.00185236
PA4816	318.649	-0.599114	0.146598	-4.08677	4.37428e-05	0.00033821
PA1674	5825.97	-0.600103	0.210586	-2.84968	0.00437636	0.0181949
PA3770	24759.1	-0.600293	0.230793	-2.601	0.00929525	0.0342839
PA3660	4849	-0.600669	0.20701	-2.90164	0.00371212	0.0159038
PA0961	297.166	-0.601882	0.206197	-2.91897	0.00351193	0.0151269
PA3440.1	334.228	-0.602241	0.235374	-2.55866	0.0105076	0.0380073
[truncated: 636 more rows]
